# Supplementary material for: Triethyl­ammonium [2-eth­oxy­carbonyl-2-(2-methyl­benz­yl)-6,9-dinitro-3-oxo­bicyclo­[3.3.1]non-6-en-8-yl­idene]azinate
Source: Acta Crystallogr Sect E Struct Rep Online. 2011 May 20;67(Pt 6):o1469. doi: 10.1107/S1600536811018095 (PMC3120539; doi:10.1107/S1600536811018095)
Supplement: Supplementary file 1 [file e-67-o1469-sup1.cif]

##############################################################################
#                                                                            #
# This CIF contains the data in a paper accepted for publication in          #
# Acta Crystallographica Section E. It conforms to the requirements of       #
# Notes for Authors for Acta Crystallographica Section E, and has been       #
# peer reviewed under the auspices of the IUCr Commission on Journals.       #
#                                                                            #
# Full details of the Crystallographic Information File format               #
# are given in the paper "The Crystallographic Information File (CIF):       #
# a New Standard Archive File for Crystallography" by S. R. Hall, F. H.      #
# Allen and I. D. Brown [Acta Cryst. (1991), A47, 655-685].                  #
#                                                                            #
# The current version of the core CIF dictionary is obtainable from          #
# ftp://ftp.iucr.org/pub/cif_core.dic.                                       #
#                                                                            #
# Software is freely available for graphical display of the structure(s)     #
# in this CIF. For information consult the CIF software page                 #
# http://www.iucr.org/resources/cif/software.                                #
#                                                                            #
# This file may be used for bona fide research purposes within the           #
# scientific community so long as proper attribution is given to the journal # 
# article from which it was obtained.                                        #
#                                                                            #
##############################################################################
data_global
_audit_creation_method     'SHELXL-97'
_journal_data_validation_number     ?
_journal_date_recd_electronic     2011-04-09
_journal_date_accepted     2011-05-12
_journal_name_full     'Acta Crystallographica, Section E'
_journal_year     2011
_journal_volume     67
_journal_issue      6
_journal_page_first     o1469
_journal_page_last     o1469
_journal_paper_category     QO
_journal_coeditor_code     PV2406
_publ_contact_author_name     'Doraisamyraja Kalaivani'
_publ_contact_author_address
;
PG and Research Department of Chemistry
Seethalakshmi Ramaswami College,
Tiruchirappalli 620 002,
Tamil Nadu, India
;
_publ_contact_author_email     'kalaivbalaj@yahoo.co.in'
_publ_contact_author_fax     ' '
_publ_contact_author_phone     '+91-9894655213'
_publ_section_title
;\
Triethylammonium
[2-ethoxycarbonyl-2-(2-methylbenzyl)-6,9-dinitro-3-oxobicyclo[3.3.1]non-6-\
en-8-ylidene]azinate
;
loop_
    _publ_author_name
    _publ_author_address
    ' Vaduganathan Manickkam '
;
      PG and Research Department of Chemistry
      Seethalakshmi Ramaswami College,
      Tiruchirappalli 620 002, Tamil Nadu, India
;
    'Doraisamyraja Kalaivani'
;
     PG and Research Department of Chemistry
     Seethalakshmi Ramaswami College,
     Tiruchirappalli 620 002, Tamil Nadu, India
;
    'Rajeswari, S.'
;
      Department of Chemistry
      National Institute of Technology
      Tiruchirappalli 620 015, Tamil Nadu, India
;
_publ_section_synopsis     .
data_I
_audit_creation_method     SHELXL-97
_chemical_name_systematic
;
Triethylammonium [2-ethoxycarbonyl-2-(2-methylbenzyl)-6,9-dinitro-
3-oxobicyclo[3.3.1]non-6-en-8-ylidene]azinate
;
_chemical_name_common     ?
_chemical_formula_moiety     'C6 H16 N +, C20 H20 N3 O9 -'
_chemical_formula_sum     'C26 H36 N4 O9'
_chemical_formula_iupac     'C6 H16 N +, C20 H20 N3 O9 -'
_chemical_formula_weight     548.59
_chemical_melting_point     ?
_symmetry_cell_setting     triclinic
_symmetry_space_group_name_H-M     'P -1'
_symmetry_space_group_name_Hall     '-P 1'
loop_
    _symmetry_equiv_pos_as_xyz
    'x, y, z'
    '-x, -y, -z'
_cell_length_a     8.2820(3)
_cell_length_b     10.9776(4)
_cell_length_c     15.9881(6)
_cell_angle_alpha     97.103(2)
_cell_angle_beta     100.991(5)
_cell_angle_gamma     93.283(2)
_cell_volume     1411.08(9)
_cell_formula_units_Z     2
_cell_measurement_reflns_used     7927
_cell_measurement_theta_min     2.14
_cell_measurement_theta_max     23.75
_cell_measurement_temperature     293(2)
_exptl_crystal_description     prism
_exptl_crystal_colour     red
_exptl_crystal_size_max     0.30
_exptl_crystal_size_mid     0.25
_exptl_crystal_size_min     0.20
_exptl_crystal_density_diffrn     1.291
_exptl_crystal_density_meas     ?
_exptl_crystal_density_method     'not measured'
_exptl_crystal_F_000     584
_exptl_absorpt_coefficient_mu     0.098
_exptl_absorpt_correction_type     multi-scan
_exptl_absorpt_process_details     '(SADABS; Bruker, 2004)'
_exptl_absorpt_correction_T_min     0.9712
_exptl_absorpt_correction_T_max     0.9806
_exptl_special_details
;
;
_diffrn_ambient_temperature     293(2)
_diffrn_radiation_type     MoK\a
_diffrn_radiation_wavelength     0.71073
_diffrn_radiation_source     'fine-focus sealed tube'
_diffrn_radiation_monochromator     graphite
_diffrn_measurement_device_type     'Bruker Kappa APEXII CCD'
_diffrn_measurement_method     '\w and \f'
_diffrn_detector_area_resol_mean     ?
_diffrn_reflns_number     25290
_diffrn_reflns_av_R_equivalents     0.0272
_diffrn_reflns_av_sigmaI/netI     0.0201
_diffrn_reflns_theta_min     1.31
_diffrn_reflns_theta_max     24.63
_diffrn_reflns_theta_full     24.63
_diffrn_measured_fraction_theta_max     0.996
_diffrn_measured_fraction_theta_full     0.996
_diffrn_reflns_limit_h_min     -9
_diffrn_reflns_limit_h_max     6
_diffrn_reflns_limit_k_min     -12
_diffrn_reflns_limit_k_max     12
_diffrn_reflns_limit_l_min     -18
_diffrn_reflns_limit_l_max     18
_diffrn_standards_number     0
_diffrn_standards_interval_count     ?
_diffrn_standards_interval_time     ?
_diffrn_standards_decay_%     0
_refine_special_details
;
Refinement of <i>F</i>^2^ against ALL reflections. The weighted <i>R</i>-factor
<i>wR</i> and goodness of fit <i>S</i> are based on <i>F</i>^2^, conventional
<i>R</i>-factors <i>R</i> are based on <i>F</i>, with <i>F</i> set to zero for
negative <i>F</i>^2^. The threshold expression of <i>F</i>^2^ >
\s(<i>F</i>^2^) is used only for calculating <i>R</i>-factors(gt) <i>etc</i>.
and is not relevant to the choice of reflections for refinement.
<i>R</i>-factors based on <i>F</i>^2^ are statistically about twice as large
as those based on <i>F</i>, and <i>R</i>- factors based on ALL data will be
even larger.
;
_reflns_number_total     4754
_reflns_number_gt     3459
_reflns_threshold_expression     I>2\s(I)
_refine_ls_structure_factor_coef     Fsqd
_refine_ls_matrix_type     full
_refine_ls_R_factor_all     0.0773
_refine_ls_R_factor_gt     0.0542
_refine_ls_wR_factor_gt     0.1632
_refine_ls_wR_factor_ref     0.1965
_refine_ls_goodness_of_fit_ref     1.065
_refine_ls_restrained_S_all     1.065
_refine_ls_number_reflns     4754
_refine_ls_number_parameters     361
_refine_ls_number_restraints     0
_refine_ls_hydrogen_treatment     mixed
_refine_ls_weighting_scheme     calc
_refine_ls_weighting_details
         'calc w=1/[\s^2^(Fo^2^)+(0.1121P)^2^+0.3791P] where P=(Fo^2^+2Fc^2^)/3'
_atom_sites_solution_hydrogens     geom
_atom_sites_solution_primary     direct
_atom_sites_solution_secondary     difmap
_refine_ls_shift/su_max     0.000
_refine_ls_shift/su_mean     0.000
_refine_diff_density_max     0.422
_refine_diff_density_min     -0.230
_refine_ls_extinction_method     none
_refine_ls_extinction_coef     ?
loop_
    _atom_type_symbol
    _atom_type_description
    _atom_type_scat_dispersion_real
    _atom_type_scat_dispersion_imag
    _atom_type_scat_source
    'C' 'C' 0.0033 0.0016
                         'International Tables Vol C Tables 4.2.6.8 and 6.1.1.4'
    'H' 'H' 0.0000 0.0000
                         'International Tables Vol C Tables 4.2.6.8 and 6.1.1.4'
    'N' 'N' 0.0061 0.0033
                         'International Tables Vol C Tables 4.2.6.8 and 6.1.1.4'
    'O' 'O' 0.0106 0.0060
                         'International Tables Vol C Tables 4.2.6.8 and 6.1.1.4'
_computing_data_collection     'APEX2 (Bruker, 2004)'
_computing_cell_refinement     'SAINT-Plus (Bruker, 2004)'
_computing_data_reduction     'SAINT-Plus (Bruker, 2004)'
_computing_structure_solution     'SIR92 (Altomare <i>et al.</i>, 1993)'
_computing_structure_refinement     'SHELXL97 (Sheldrick, 2008)'
_computing_molecular_graphics
             'ORTEP-3 (Farrugia, 1997) and Mercury (Macrae <i>et al.</i>, 2008)'
_computing_publication_material     'SHELXL97 (Sheldrick, 2008)'
loop_
    _atom_site_type_symbol
    _atom_site_label
    _atom_site_fract_x
    _atom_site_fract_y
    _atom_site_fract_z
    _atom_site_U_iso_or_equiv
    _atom_site_adp_type
    _atom_site_calc_flag
    _atom_site_refinement_flags
    _atom_site_occupancy
    _atom_site_symmetry_multiplicity
    _atom_site_disorder_assembly
    _atom_site_disorder_group
    C C1 0.8740(3) 0.2324(2) 0.75355(15) 0.0522(6) Uani d . 1 1 . .
    H H1 0.8218 0.1492 0.7321 0.063 Uiso calc R 1 1 . .
    C C2 0.8230(3) 0.27903(19) 0.83970(14) 0.0466(5) Uani d . 1 1 . .
    C C3 0.9196(3) 0.4041(2) 0.87753(14) 0.0496(5) Uani d . 1 1 . .
    C C4 1.1035(3) 0.4074(3) 0.88464(16) 0.0614(7) Uani d . 1 1 . .
    H H4A 1.1501 0.3579 0.9280 0.074 Uiso calc R 1 1 . .
    H H4B 1.1517 0.4915 0.9024 0.074 Uiso calc R 1 1 . .
    C C5 1.1458(3) 0.3578(3) 0.79762(17) 0.0646(7) Uani d . 1 1 . .
    H H5 1.2655 0.3548 0.8043 0.078 Uiso calc R 1 1 . .
    C C6 1.0857(3) 0.4370(3) 0.73069(16) 0.0602(6) Uani d . 1 1 . .
    C C7 0.9348(3) 0.4139(2) 0.67895(15) 0.0563(6) Uani d . 1 1 . .
    H H7 0.9016 0.4654 0.6380 0.068 Uiso calc R 1 1 . .
    C C8 0.8283(3) 0.3146(2) 0.68587(14) 0.0503(5) Uani d . 1 1 . .
    C C9 1.0620(3) 0.2288(3) 0.77050(17) 0.0633(7) Uani d . 1 1 . .
    H H9 1.0942 0.1803 0.8176 0.076 Uiso calc R 1 1 . .
    C C10 0.6325(3) 0.2887(2) 0.82428(16) 0.0529(6) Uani d . 1 1 . .
    H H10A 0.6111 0.3723 0.8144 0.064 Uiso calc R 1 1 . .
    H H10B 0.5819 0.2346 0.7721 0.064 Uiso calc R 1 1 . .
    C C11 0.5488(2) 0.2574(2) 0.89530(15) 0.0503(6) Uani d . 1 1 . .
    C C12 0.4672(3) 0.1425(2) 0.8923(2) 0.0699(8) Uani d . 1 1 . .
    C C13 0.3932(4) 0.1216(4) 0.9618(3) 0.1014(13) Uani d . 1 1 . .
    H H13 0.3374 0.0454 0.9611 0.122 Uiso calc R 1 1 . .
    C C14 0.4015(5) 0.2119(6) 1.0311(3) 0.1091(14) Uani d . 1 1 . .
    H H14 0.3526 0.1958 1.0767 0.131 Uiso calc R 1 1 . .
    C C15 0.4793(4) 0.3219(4) 1.0328(2) 0.0907(10) Uani d . 1 1 . .
    H H15 0.4843 0.3827 1.0794 0.109 Uiso calc R 1 1 . .
    C C16 0.5510(3) 0.3450(3) 0.96667(18) 0.0656(7) Uani d . 1 1 . .
    H H16 0.6040 0.4227 0.9688 0.079 Uiso calc R 1 1 . .
    C C17 0.4587(5) 0.0413(3) 0.8189(3) 0.1157(14) Uani d . 1 1 . .
    H H17A 0.4167 0.0711 0.7657 0.173 Uiso calc R 1 1 . .
    H H17B 0.3869 -0.0270 0.8257 0.173 Uiso calc R 1 1 . .
    H H17C 0.5672 0.0151 0.8184 0.173 Uiso calc R 1 1 . .
    C C18 0.8679(3) 0.1858(2) 0.90228(17) 0.0548(6) Uani d . 1 1 . .
    C C19 0.9359(4) 0.1581(3) 1.0482(2) 0.0841(9) Uani d . 1 1 . .
    H H19A 0.8604 0.0844 1.0323 0.101 Uiso calc R 1 1 . .
    H H19B 1.0477 0.1337 1.0534 0.101 Uiso calc R 1 1 . .
    C C20 0.9144(5) 0.2231(4) 1.1295(2) 0.1043(12) Uani d . 1 1 . .
    H H20A 0.9940 0.2931 1.1465 0.156 Uiso calc R 1 1 . .
    H H20B 0.9297 0.1690 1.1726 0.156 Uiso calc R 1 1 . .
    H H20C 0.8051 0.2503 1.1231 0.156 Uiso calc R 1 1 . .
    C C21 0.7584(5) 0.7677(5) 0.5416(3) 0.1150(14) Uani d . 1 1 . .
    H H21A 0.8417 0.7901 0.5937 0.138 Uiso calc R 1 1 . .
    H H21B 0.7635 0.8324 0.5058 0.138 Uiso calc R 1 1 . .
    C C22 0.7964(7) 0.6475(5) 0.4941(3) 0.1389(19) Uani d . 1 1 . .
    H H22A 0.7931 0.5834 0.5296 0.208 Uiso calc R 1 1 . .
    H H22B 0.9043 0.6572 0.4808 0.208 Uiso calc R 1 1 . .
    H H22C 0.7158 0.6260 0.4417 0.208 Uiso calc R 1 1 . .
    C C23 0.5420(6) 0.8821(3) 0.5943(2) 0.1097(14) Uani d . 1 1 . .
    H H23A 0.5659 0.9386 0.5553 0.132 Uiso calc R 1 1 . .
    H H23B 0.6075 0.9122 0.6509 0.132 Uiso calc R 1 1 . .
    C C24 0.3634(7) 0.8812(5) 0.5984(3) 0.1381(18) Uani d . 1 1 . .
    H H24A 0.2981 0.8418 0.5446 0.207 Uiso calc R 1 1 . .
    H H24B 0.3345 0.9643 0.6093 0.207 Uiso calc R 1 1 . .
    H H24C 0.3426 0.8367 0.6439 0.207 Uiso calc R 1 1 . .
    C C25 0.5726(4) 0.6660(3) 0.62405(19) 0.0764(8) Uani d . 1 1 . .
    H H25A 0.5936 0.5860 0.5969 0.092 Uiso calc R 1 1 . .
    H H25B 0.4593 0.6606 0.6320 0.092 Uiso calc R 1 1 . .
    C C26 0.6848(6) 0.6938(5) 0.7104(2) 0.1209(14) Uani d . 1 1 . .
    H H26A 0.7975 0.6952 0.7035 0.181 Uiso calc R 1 1 . .
    H H26B 0.6641 0.6314 0.7450 0.181 Uiso calc R 1 1 . .
    H H26C 0.6647 0.7726 0.7381 0.181 Uiso calc R 1 1 . .
    N N1 1.1922(3) 0.5370(3) 0.71987(16) 0.0803(7) Uani d . 1 1 . .
    N N2 0.6879(3) 0.2852(2) 0.62465(13) 0.0589(5) Uani d . 1 1 . .
    N N3 1.1120(4) 0.1648(3) 0.6904(2) 0.0924(9) Uani d . 1 1 . .
    N N4 0.5911(3) 0.7588(2) 0.56488(14) 0.0652(6) Uani d . 1 1 . .
    O O1 0.8513(2) 0.49432(16) 0.89576(13) 0.0696(5) Uani d . 1 1 . .
    O O2 1.3326(3) 0.5515(3) 0.76464(16) 0.1121(9) Uani d . 1 1 . .
    O O3 1.1441(3) 0.6069(2) 0.66769(16) 0.1045(8) Uani d . 1 1 . .
    O O4 0.6478(2) 0.35738(18) 0.56828(12) 0.0768(6) Uani d . 1 1 . .
    O O5 0.5978(2) 0.18796(18) 0.62164(12) 0.0731(5) Uani d . 1 1 . .
    O O6 1.0281(5) 0.0774(4) 0.6518(3) 0.186(2) Uani d . 1 1 . .
    O O7 1.2365(4) 0.2025(3) 0.67191(19) 0.1193(10) Uani d . 1 1 . .
    O O8 0.8667(3) 0.07679(17) 0.88015(14) 0.0816(6) Uani d . 1 1 . .
    O O9 0.9032(2) 0.23944(15) 0.98232(11) 0.0595(5) Uani d . 1 1 . .
    H H1A 0.514(4) 0.723(3) 0.513(2) 0.095(10) Uiso d . 1 1 . .
loop_
    _atom_site_aniso_label
    _atom_site_aniso_U_11
    _atom_site_aniso_U_22
    _atom_site_aniso_U_33
    _atom_site_aniso_U_12
    _atom_site_aniso_U_13
    _atom_site_aniso_U_23
    C1 0.0455(12) 0.0509(13) 0.0581(14) 0.0135(10) 0.0020(10) 0.0073(10)
    C2 0.0407(11) 0.0461(12) 0.0531(13) 0.0101(9) 0.0025(9) 0.0144(10)
    C3 0.0502(13) 0.0544(14) 0.0450(12) 0.0042(10) 0.0049(9) 0.0162(10)
    C4 0.0473(13) 0.0828(17) 0.0515(14) -0.0030(12) -0.0030(10) 0.0225(12)
    C5 0.0355(12) 0.097(2) 0.0641(16) 0.0140(12) 0.0045(10) 0.0258(14)
    C6 0.0472(13) 0.0812(17) 0.0544(14) 0.0032(12) 0.0098(11) 0.0187(12)
    C7 0.0554(14) 0.0666(15) 0.0481(13) 0.0146(11) 0.0067(10) 0.0136(11)
    C8 0.0451(12) 0.0563(13) 0.0467(12) 0.0123(10) 0.0005(9) 0.0063(10)
    C9 0.0540(14) 0.0765(17) 0.0651(16) 0.0282(12) 0.0135(12) 0.0193(13)
    C10 0.0403(12) 0.0554(13) 0.0621(14) 0.0109(10) 0.0007(10) 0.0158(11)
    C11 0.0336(11) 0.0555(13) 0.0607(14) 0.0095(9) 0.0008(9) 0.0145(11)
    C12 0.0512(14) 0.0622(16) 0.090(2) -0.0012(12) -0.0058(13) 0.0210(14)
    C13 0.0624(19) 0.112(3) 0.140(4) -0.0064(18) 0.017(2) 0.070(3)
    C14 0.071(2) 0.185(5) 0.089(3) 0.037(3) 0.0249(19) 0.061(3)
    C15 0.0661(19) 0.144(3) 0.067(2) 0.039(2) 0.0154(15) 0.016(2)
    C16 0.0492(14) 0.0706(16) 0.0715(18) 0.0159(12) 0.0008(12) 0.0013(14)
    C17 0.115(3) 0.070(2) 0.141(3) -0.0095(19) -0.013(2) 0.001(2)
    C18 0.0427(12) 0.0555(15) 0.0689(17) 0.0116(10) 0.0055(11) 0.0248(12)
    C19 0.086(2) 0.089(2) 0.084(2) 0.0114(16) 0.0068(16) 0.0532(18)
    C20 0.140(3) 0.108(3) 0.063(2) 0.007(2) 0.002(2) 0.0350(19)
    C21 0.102(3) 0.162(4) 0.076(2) -0.021(3) 0.007(2) 0.028(2)
    C22 0.151(4) 0.189(5) 0.110(3) 0.092(4) 0.062(3) 0.059(3)
    C23 0.172(4) 0.066(2) 0.080(2) 0.015(2) 0.004(2) 0.0009(17)
    C24 0.169(5) 0.129(4) 0.124(4) 0.081(3) 0.043(3) 0.000(3)
    C25 0.0835(19) 0.0757(18) 0.0698(18) 0.0101(15) 0.0087(14) 0.0179(15)
    C26 0.134(3) 0.157(4) 0.069(2) 0.027(3) -0.003(2) 0.035(2)
    N1 0.0673(16) 0.112(2) 0.0616(14) -0.0132(14) 0.0121(12) 0.0218(14)
    N2 0.0590(12) 0.0628(13) 0.0491(12) 0.0116(10) -0.0013(9) 0.0009(10)
    N3 0.0744(18) 0.112(2) 0.097(2) 0.0466(17) 0.0251(16) 0.0115(18)
    N4 0.0697(14) 0.0672(14) 0.0525(13) 0.0033(11) -0.0024(11) 0.0083(10)
    O1 0.0712(12) 0.0495(10) 0.0882(13) 0.0030(8) 0.0177(10) 0.0084(9)
    O2 0.0651(14) 0.168(2) 0.0964(17) -0.0373(15) 0.0001(12) 0.0372(16)
    O3 0.1073(18) 0.1152(18) 0.0907(16) -0.0244(14) 0.0072(13) 0.0478(15)
    O4 0.0826(13) 0.0792(13) 0.0575(11) 0.0114(10) -0.0186(9) 0.0151(9)
    O5 0.0713(12) 0.0704(12) 0.0649(12) -0.0075(9) -0.0074(9) -0.0011(9)
    O6 0.136(3) 0.192(4) 0.211(4) 0.007(3) 0.071(3) -0.104(3)
    O7 0.115(2) 0.155(2) 0.114(2) 0.0553(18) 0.0610(17) 0.0409(18)
    O8 0.0982(15) 0.0547(12) 0.0933(15) 0.0237(10) 0.0076(11) 0.0260(10)
    O9 0.0564(10) 0.0650(10) 0.0585(11) 0.0075(8) 0.0008(8) 0.0295(9)
_geom_special_details
;
All e.s.d.'s (except the e.s.d. in the dihedral angle between two l.s. planes)
are estimated using the full covariance matrix. The cell e.s.d.'s are taken
into account individually in the estimation of e.s.d.'s in distances, angles
and torsion angles; correlations between e.s.d.'s in cell parameters are only
used when they are defined by crystal symmetry. An approximate (isotropic)
treatment of cell e.s.d.'s is used for estimating e.s.d.'s involving l.s.
planes.
;
loop_
    _geom_bond_atom_site_label_1
    _geom_bond_atom_site_label_2
    _geom_bond_site_symmetry_2
    _geom_bond_distance
    _geom_bond_publ_flag
    C1 C8 . 1.501(3) ?
    C1 C9 . 1.532(3) ?
    C1 C2 . 1.552(3) ?
    C1 H1 . 0.9800 ?
    C2 C18 . 1.530(3) ?
    C2 C3 . 1.541(3) ?
    C2 C10 . 1.561(3) ?
    C3 O1 . 1.200(3) ?
    C3 C4 . 1.504(3) ?
    C4 C5 . 1.541(4) ?
    C4 H4A . 0.9700 ?
    C4 H4B . 0.9700 ?
    C5 C6 . 1.492(4) ?
    C5 C9 . 1.515(4) ?
    C5 H5 . 0.9800 ?
    C6 C7 . 1.352(3) ?
    C6 N1 . 1.417(4) ?
    C7 C8 . 1.391(3) ?
    C7 H7 . 0.9300 ?
    C8 N2 . 1.364(3) ?
    C9 N3 . 1.522(4) ?
    C9 H9 . 0.9800 ?
    C10 C11 . 1.502(3) ?
    C10 H10A . 0.9700 ?
    C10 H10B . 0.9700 ?
    C11 C12 . 1.388(3) ?
    C11 C16 . 1.395(4) ?
    C12 C13 . 1.403(5) ?
    C12 C17 . 1.500(5) ?
    C13 C14 . 1.381(6) ?
    C13 H13 . 0.9300 ?
    C14 C15 . 1.330(6) ?
    C14 H14 . 0.9300 ?
    C15 C16 . 1.350(5) ?
    C15 H15 . 0.9300 ?
    C16 H16 . 0.9300 ?
    C17 H17A . 0.9600 ?
    C17 H17B . 0.9600 ?
    C17 H17C . 0.9600 ?
    C18 O8 . 1.205(3) ?
    C18 O9 . 1.312(3) ?
    C19 C20 . 1.451(5) ?
    C19 O9 . 1.460(3) ?
    C19 H19A . 0.9700 ?
    C19 H19B . 0.9700 ?
    C20 H20A . 0.9600 ?
    C20 H20B . 0.9600 ?
    C20 H20C . 0.9600 ?
    C21 N4 . 1.503(5) ?
    C21 C22 . 1.519(6) ?
    C21 H21A . 0.9700 ?
    C21 H21B . 0.9700 ?
    C22 H22A . 0.9600 ?
    C22 H22B . 0.9600 ?
    C22 H22C . 0.9600 ?
    C23 N4 . 1.482(4) ?
    C23 C24 . 1.493(6) ?
    C23 H23A . 0.9700 ?
    C23 H23B . 0.9700 ?
    C24 H24A . 0.9600 ?
    C24 H24B . 0.9600 ?
    C24 H24C . 0.9600 ?
    C25 N4 . 1.494(4) ?
    C25 C26 . 1.496(5) ?
    C25 H25A . 0.9700 ?
    C25 H25B . 0.9700 ?
    C26 H26A . 0.9600 ?
    C26 H26B . 0.9600 ?
    C26 H26C . 0.9600 ?
    N1 O3 . 1.228(3) ?
    N1 O2 . 1.234(3) ?
    N2 O5 . 1.257(3) ?
    N2 O4 . 1.282(3) ?
    N3 O6 . 1.183(4) ?
    N3 O7 . 1.192(4) ?
    N4 H1A . 0.97(4) ?
loop_
    _geom_angle_atom_site_label_1
    _geom_angle_atom_site_label_2
    _geom_angle_atom_site_label_3
    _geom_angle_site_symmetry_1
    _geom_angle_site_symmetry_3
    _geom_angle
    _geom_angle_publ_flag
    C8 C1 C9 . . 107.6(2) ?
    C8 C1 C2 . . 112.97(17) ?
    C9 C1 C2 . . 108.35(19) ?
    C8 C1 H1 . . 109.3 ?
    C9 C1 H1 . . 109.3 ?
    C2 C1 H1 . . 109.3 ?
    C18 C2 C3 . . 109.13(18) ?
    C18 C2 C1 . . 108.56(18) ?
    C3 C2 C1 . . 108.86(18) ?
    C18 C2 C10 . . 108.64(17) ?
    C3 C2 C10 . . 111.77(18) ?
    C1 C2 C10 . . 109.82(18) ?
    O1 C3 C4 . . 122.3(2) ?
    O1 C3 C2 . . 122.0(2) ?
    C4 C3 C2 . . 115.6(2) ?
    C3 C4 C5 . . 110.53(19) ?
    C3 C4 H4A . . 109.5 ?
    C5 C4 H4A . . 109.5 ?
    C3 C4 H4B . . 109.5 ?
    C5 C4 H4B . . 109.5 ?
    H4A C4 H4B . . 108.1 ?
    C6 C5 C9 . . 109.4(2) ?
    C6 C5 C4 . . 111.0(2) ?
    C9 C5 C4 . . 107.7(2) ?
    C6 C5 H5 . . 109.6 ?
    C9 C5 H5 . . 109.6 ?
    C4 C5 H5 . . 109.6 ?
    C7 C6 N1 . . 119.4(2) ?
    C7 C6 C5 . . 121.8(2) ?
    N1 C6 C5 . . 118.7(2) ?
    C6 C7 C8 . . 121.2(2) ?
    C6 C7 H7 . . 119.4 ?
    C8 C7 H7 . . 119.4 ?
    N2 C8 C7 . . 118.8(2) ?
    N2 C8 C1 . . 119.8(2) ?
    C7 C8 C1 . . 121.1(2) ?
    C5 C9 N3 . . 112.2(2) ?
    C5 C9 C1 . . 110.36(19) ?
    N3 C9 C1 . . 109.2(2) ?
    C5 C9 H9 . . 108.3 ?
    N3 C9 H9 . . 108.3 ?
    C1 C9 H9 . . 108.3 ?
    C11 C10 C2 . . 116.14(18) ?
    C11 C10 H10A . . 108.3 ?
    C2 C10 H10A . . 108.3 ?
    C11 C10 H10B . . 108.3 ?
    C2 C10 H10B . . 108.3 ?
    H10A C10 H10B . . 107.4 ?
    C12 C11 C16 . . 118.1(2) ?
    C12 C11 C10 . . 121.8(2) ?
    C16 C11 C10 . . 120.1(2) ?
    C11 C12 C13 . . 117.7(3) ?
    C11 C12 C17 . . 122.4(3) ?
    C13 C12 C17 . . 119.9(3) ?
    C14 C13 C12 . . 121.3(3) ?
    C14 C13 H13 . . 119.3 ?
    C12 C13 H13 . . 119.3 ?
    C15 C14 C13 . . 120.2(3) ?
    C15 C14 H14 . . 119.9 ?
    C13 C14 H14 . . 119.9 ?
    C14 C15 C16 . . 119.8(4) ?
    C14 C15 H15 . . 120.1 ?
    C16 C15 H15 . . 120.1 ?
    C15 C16 C11 . . 122.8(3) ?
    C15 C16 H16 . . 118.6 ?
    C11 C16 H16 . . 118.6 ?
    C12 C17 H17A . . 109.5 ?
    C12 C17 H17B . . 109.5 ?
    H17A C17 H17B . . 109.5 ?
    C12 C17 H17C . . 109.5 ?
    H17A C17 H17C . . 109.5 ?
    H17B C17 H17C . . 109.5 ?
    O8 C18 O9 . . 124.8(2) ?
    O8 C18 C2 . . 123.7(2) ?
    O9 C18 C2 . . 111.5(2) ?
    C20 C19 O9 . . 108.8(3) ?
    C20 C19 H19A . . 109.9 ?
    O9 C19 H19A . . 109.9 ?
    C20 C19 H19B . . 109.9 ?
    O9 C19 H19B . . 109.9 ?
    H19A C19 H19B . . 108.3 ?
    C19 C20 H20A . . 109.5 ?
    C19 C20 H20B . . 109.5 ?
    H20A C20 H20B . . 109.5 ?
    C19 C20 H20C . . 109.5 ?
    H20A C20 H20C . . 109.5 ?
    H20B C20 H20C . . 109.5 ?
    N4 C21 C22 . . 112.3(4) ?
    N4 C21 H21A . . 109.1 ?
    C22 C21 H21A . . 109.2 ?
    N4 C21 H21B . . 109.1 ?
    C22 C21 H21B . . 109.1 ?
    H21A C21 H21B . . 107.9 ?
    C21 C22 H22A . . 109.5 ?
    C21 C22 H22B . . 109.5 ?
    H22A C22 H22B . . 109.5 ?
    C21 C22 H22C . . 109.5 ?
    H22A C22 H22C . . 109.5 ?
    H22B C22 H22C . . 109.5 ?
    N4 C23 C24 . . 112.9(3) ?
    N4 C23 H23A . . 109.0 ?
    C24 C23 H23A . . 109.0 ?
    N4 C23 H23B . . 109.0 ?
    C24 C23 H23B . . 109.0 ?
    H23A C23 H23B . . 107.8 ?
    C23 C24 H24A . . 109.5 ?
    C23 C24 H24B . . 109.5 ?
    H24A C24 H24B . . 109.5 ?
    C23 C24 H24C . . 109.5 ?
    H24A C24 H24C . . 109.5 ?
    H24B C24 H24C . . 109.5 ?
    N4 C25 C26 . . 114.3(3) ?
    N4 C25 H25A . . 108.7 ?
    C26 C25 H25A . . 108.7 ?
    N4 C25 H25B . . 108.7 ?
    C26 C25 H25B . . 108.7 ?
    H25A C25 H25B . . 107.6 ?
    C25 C26 H26A . . 109.5 ?
    C25 C26 H26B . . 109.5 ?
    H26A C26 H26B . . 109.5 ?
    C25 C26 H26C . . 109.5 ?
    H26A C26 H26C . . 109.5 ?
    H26B C26 H26C . . 109.5 ?
    O3 N1 O2 . . 121.7(3) ?
    O3 N1 C6 . . 120.3(2) ?
    O2 N1 C6 . . 118.0(3) ?
    O5 N2 O4 . . 119.20(19) ?
    O5 N2 C8 . . 121.4(2) ?
    O4 N2 C8 . . 119.4(2) ?
    O6 N3 O7 . . 123.5(4) ?
    O6 N3 C9 . . 118.0(3) ?
    O7 N3 C9 . . 118.4(3) ?
    C23 N4 C25 . . 113.9(3) ?
    C23 N4 C21 . . 111.2(3) ?
    C25 N4 C21 . . 113.6(3) ?
    C23 N4 H1A . . 109(2) ?
    C25 N4 H1A . . 102.1(19) ?
    C21 N4 H1A . . 106.2(19) ?
    C18 O9 C19 . . 116.3(2) ?
loop_
    _geom_torsion_atom_site_label_1
    _geom_torsion_atom_site_label_2
    _geom_torsion_atom_site_label_3
    _geom_torsion_atom_site_label_4
    _geom_torsion_site_symmetry_1
    _geom_torsion_site_symmetry_2
    _geom_torsion_site_symmetry_3
    _geom_torsion_site_symmetry_4
    _geom_torsion
    _geom_torsion_publ_flag
    C8 C1 C2 C18 . . . . 177.41(18) ?
    C9 C1 C2 C18 . . . . -63.5(2) ?
    C8 C1 C2 C3 . . . . -63.9(2) ?
    C9 C1 C2 C3 . . . . 55.2(2) ?
    C8 C1 C2 C10 . . . . 58.8(2) ?
    C9 C1 C2 C10 . . . . 177.86(18) ?
    C18 C2 C3 O1 . . . . -116.9(2) ?
    C1 C2 C3 O1 . . . . 124.8(2) ?
    C10 C2 C3 O1 . . . . 3.3(3) ?
    C18 C2 C3 C4 . . . . 66.9(2) ?
    C1 C2 C3 C4 . . . . -51.4(2) ?
    C10 C2 C3 C4 . . . . -172.89(18) ?
    O1 C3 C4 C5 . . . . -123.8(3) ?
    C2 C3 C4 C5 . . . . 52.4(3) ?
    C3 C4 C5 C6 . . . . 63.0(3) ?
    C3 C4 C5 C9 . . . . -56.7(3) ?
    C9 C5 C6 C7 . . . . 27.1(3) ?
    C4 C5 C6 C7 . . . . -91.7(3) ?
    C9 C5 C6 N1 . . . . -151.1(2) ?
    C4 C5 C6 N1 . . . . 90.1(3) ?
    N1 C6 C7 C8 . . . . 178.2(2) ?
    C5 C6 C7 C8 . . . . 0.0(4) ?
    C6 C7 C8 N2 . . . . -170.9(2) ?
    C6 C7 C8 C1 . . . . 2.6(4) ?
    C9 C1 C8 N2 . . . . 142.2(2) ?
    C2 C1 C8 N2 . . . . -98.2(2) ?
    C9 C1 C8 C7 . . . . -31.2(3) ?
    C2 C1 C8 C7 . . . . 88.3(3) ?
    C6 C5 C9 N3 . . . . 66.1(3) ?
    C4 C5 C9 N3 . . . . -173.18(19) ?
    C6 C5 C9 C1 . . . . -55.9(3) ?
    C4 C5 C9 C1 . . . . 64.9(3) ?
    C8 C1 C9 C5 . . . . 57.4(3) ?
    C2 C1 C9 C5 . . . . -65.0(2) ?
    C8 C1 C9 N3 . . . . -66.3(3) ?
    C2 C1 C9 N3 . . . . 171.2(2) ?
    C18 C2 C10 C11 . . . . 26.0(3) ?
    C3 C2 C10 C11 . . . . -94.5(2) ?
    C1 C2 C10 C11 . . . . 144.6(2) ?
    C2 C10 C11 C12 . . . . -98.6(3) ?
    C2 C10 C11 C16 . . . . 81.7(3) ?
    C16 C11 C12 C13 . . . . -0.5(4) ?
    C10 C11 C12 C13 . . . . 179.8(2) ?
    C16 C11 C12 C17 . . . . -179.4(3) ?
    C10 C11 C12 C17 . . . . 0.9(4) ?
    C11 C12 C13 C14 . . . . -0.2(5) ?
    C17 C12 C13 C14 . . . . 178.7(3) ?
    C12 C13 C14 C15 . . . . 0.7(5) ?
    C13 C14 C15 C16 . . . . -0.3(5) ?
    C14 C15 C16 C11 . . . . -0.5(4) ?
    C12 C11 C16 C15 . . . . 0.9(4) ?
    C10 C11 C16 C15 . . . . -179.4(2) ?
    C3 C2 C18 O8 . . . . -150.3(2) ?
    C1 C2 C18 O8 . . . . -31.8(3) ?
    C10 C2 C18 O8 . . . . 87.6(3) ?
    C3 C2 C18 O9 . . . . 31.3(2) ?
    C1 C2 C18 O9 . . . . 149.86(19) ?
    C10 C2 C18 O9 . . . . -90.7(2) ?
    C7 C6 N1 O3 . . . . 4.6(4) ?
    C5 C6 N1 O3 . . . . -177.1(3) ?
    C7 C6 N1 O2 . . . . -175.9(3) ?
    C5 C6 N1 O2 . . . . 2.4(4) ?
    C7 C8 N2 O5 . . . . 171.1(2) ?
    C1 C8 N2 O5 . . . . -2.4(3) ?
    C7 C8 N2 O4 . . . . -8.0(3) ?
    C1 C8 N2 O4 . . . . 178.4(2) ?
    C5 C9 N3 O6 . . . . -162.6(4) ?
    C1 C9 N3 O6 . . . . -40.0(4) ?
    C5 C9 N3 O7 . . . . 20.2(4) ?
    C1 C9 N3 O7 . . . . 142.8(3) ?
    C24 C23 N4 C25 . . . . -63.4(4) ?
    C24 C23 N4 C21 . . . . 166.6(3) ?
    C26 C25 N4 C23 . . . . -65.5(4) ?
    C26 C25 N4 C21 . . . . 63.3(4) ?
    C22 C21 N4 C23 . . . . -168.0(3) ?
    C22 C21 N4 C25 . . . . 61.9(4) ?
    O8 C18 O9 C19 . . . . -2.8(4) ?
    C2 C18 O9 C19 . . . . 175.5(2) ?
    C20 C19 O9 C18 . . . . -159.9(3) ?
loop_
    _geom_hbond_atom_site_label_D
    _geom_hbond_atom_site_label_H
    _geom_hbond_atom_site_label_A
    _geom_hbond_site_symmetry_A
    _geom_hbond_distance_DH
    _geom_hbond_distance_HA
    _geom_hbond_distance_DA
    _geom_hbond_angle_DHA
    _geom_hbond_publ_flag
    N4 H1A O4 2_666 0.97(4) 1.78(4) 2.740(3) 168(3) y
    C17 H17A O7 1_455 0.96 2.55 3.434(5) 154 y
    C10 H10B O5 . 0.97 2.43 3.244(3) 142 n
    C17 H17C O8 . 0.96 2.51 3.320(5) 142 n
    C25 H25A O4 . 0.97 2.58 3.516(4) 164 n
