# Supplementary material for: Triethyl­ammonium [2-eth­oxy­carbonyl-2-(2-methyl­benz­yl)-6,9-dinitro-3-oxo­bicyclo­[3.3.1]non-6-en-8-yl­idene]azinate
Source: Acta Crystallogr Sect E Struct Rep Online. 2011 May 20;67(Pt 6):o1469. doi: 10.1107/S1600536811018095 (PMC3120539; doi:10.1107/S1600536811018095)
Supplement: Supplementary file 2 [file e-67-o1469-Isup2.hkl]

# 
# h,k,l, Fc-squared, Fo-squared, sigma(Fo-squared) and status flag 
# 
data_I
_shelx_title ' PMBEN in P-1' 
_shelx_refln_list_code          4 
_shelx_F_calc_maximum      125.52 
_exptl_crystal_F_000       584.00 
_reflns_d_resolution_high  0.8526 
 
loop_ 
 _symmetry_equiv_pos_as_xyz 
 'x, y, z' 
 '-x, -y, -z' 
 
_cell_length_a     8.2820 
_cell_length_b    10.9776 
_cell_length_c    15.9881 
_cell_angle_alpha  97.103 
_cell_angle_beta  100.991 
_cell_angle_gamma  93.283 
 
_shelx_F_squared_multiplier     1.000 
 
loop_ 
 _refln_index_h 
 _refln_index_k 
 _refln_index_l 
 _refln_F_squared_calc 
 _refln_F_squared_meas 
 _refln_F_squared_sigma 
 _refln_observed_status 
   1   0   0      113.76      133.40      4.15 o 
   2   0   0     1060.21      901.26     11.22 o 
   3   0   0     1874.12     1884.29     25.37 o 
   4   0   0     4321.78     4666.33     86.96 o 
   5   0   0      102.89      122.63      2.29 o 
   6   0   0       23.56       19.68      1.81 o 
   7   0   0        0.86        3.47      0.82 o 
   8   0   0        6.42        4.97      1.05 o 
   9   0   0        0.32       -0.92      0.92 o 
  -9   1   0        0.00       -1.56      2.76 o 
  -8   1   0       46.91       35.61      4.98 o 
  -7   1   0        3.51        5.27      2.63 o 
  -6   1   0       12.40       15.83      3.03 o 
  -5   1   0      987.84     1003.35     29.07 o 
  -4   1   0       10.31       24.09      1.76 o 
  -3   1   0      150.08      156.66      3.36 o 
  -2   1   0      136.22      119.43      2.47 o 
  -1   1   0     3295.11     3225.61     23.81 o 
   0   1   0     1631.26       -0.36      0.36 o 
   1   1   0      114.81      108.50      0.97 o 
   2   1   0     4021.84     3781.67     26.25 o 
   3   1   0     1444.52     1468.39     13.44 o 
   4   1   0      734.01      748.56      8.07 o 
   5   1   0      224.70      204.36      2.97 o 
   6   1   0      108.28      107.64      2.75 o 
   7   1   0       79.03       80.00      2.76 o 
   8   1   0        8.33        7.84      1.31 o 
   9   1   0        0.46        0.04      1.61 o 
  -9   2   0        1.52        3.07      2.93 o 
  -8   2   0        9.17       10.44      3.32 o 
  -7   2   0       21.73       16.91      3.58 o 
  -6   2   0      256.76      246.48     10.44 o 
  -5   2   0       21.73       22.19      2.95 o 
  -4   2   0       60.84       70.48      2.77 o 
  -3   2   0       91.65      110.25      1.77 o 
  -2   2   0      836.88      907.10      7.90 o 
  -1   2   0     2227.08     2764.66     22.52 o 
   0   2   0    11451.94    11907.71     86.33 o 
   1   2   0       47.76       30.69      0.55 o 
   2   2   0      750.36      724.67      6.21 o 
   3   2   0       27.25       20.28      0.57 o 
   4   2   0       79.63       89.77      1.31 o 
   5   2   0       36.06       43.57      1.24 o 
   6   2   0        6.59        7.66      0.77 o 
   7   2   0      125.94      114.94      3.67 o 
   8   2   0        4.45        2.17      1.33 o 
   9   2   0        0.44       -1.22      1.24 o 
  -9   3   0        0.70        2.29      3.27 o 
  -8   3   0       46.52       42.29      5.17 o 
  -7   3   0        0.45        0.07      2.15 o 
  -6   3   0        4.15        4.58      2.15 o 
  -5   3   0        0.94        0.58      0.42 o 
  -4   3   0       42.34       33.75      0.87 o 
  -3   3   0      395.83      409.53      4.28 o 
  -2   3   0       18.53       24.92      0.54 o 
  -1   3   0     1978.85     1761.38     13.88 o 
   0   3   0      324.94      452.25      3.61 o 
   1   3   0      773.68      663.15      5.33 o 
   2   3   0       84.40      111.31      1.44 o 
   3   3   0      230.98      232.43      2.90 o 
   4   3   0      199.42      183.76      2.36 o 
   5   3   0        2.50        1.72      0.57 o 
   6   3   0      293.56      320.88      4.74 o 
   7   3   0        8.48        5.85      0.91 o 
   8   3   0        0.47       -1.30      1.30 o 
   9   3   0        1.64        3.50      1.68 o 
  -9   4   0        0.71       -1.29      2.97 o 
  -8   4   0        0.05       -0.93      2.15 o 
  -7   4   0       11.37       10.49      0.97 o 
  -6   4   0        3.45        4.99      1.23 o 
  -5   4   0       52.15       53.40      1.40 o 
  -4   4   0       10.63       15.51      0.62 o 
  -3   4   0       78.74       64.74      1.14 o 
  -2   4   0      318.82      244.60      2.91 o 
  -1   4   0       14.33       15.71      0.51 o 
   0   4   0       24.33       29.79      0.72 o 
   1   4   0       66.11       79.62      1.27 o 
   2   4   0      181.89      144.70      2.07 o 
   3   4   0      212.76      204.30      2.67 o 
   4   4   0        1.82        2.30      0.64 o 
   5   4   0        0.43        0.55      0.56 o 
   6   4   0        0.09        0.22      0.75 o 
   7   4   0        0.48        2.54      1.03 o 
   8   4   0        8.97        4.18      1.27 o 
  -9   5   0        0.07        2.17      3.10 o 
  -8   5   0       18.82       25.58      1.87 o 
  -7   5   0       21.51       24.42      1.55 o 
  -6   5   0       68.25       56.61      2.28 o 
  -5   5   0        0.65        0.42      0.43 o 
  -4   5   0        2.76        0.29      0.46 o 
  -3   5   0        0.56        3.14      0.46 o 
  -2   5   0      276.36      240.64      2.58 o 
  -1   5   0       31.67       29.68      0.75 o 
   0   5   0       39.71       34.66      0.98 o 
   1   5   0     1501.81     1575.79     15.85 o 
   2   5   0      699.98      740.45      7.65 o 
   3   5   0       16.50       16.34      0.87 o 
   4   5   0      108.36      122.01      2.27 o 
   5   5   0      193.81      195.21      3.30 o 
   6   5   0      356.57      379.28      6.11 o 
   7   5   0        2.03        2.77      1.39 o 
   8   5   0        0.01        1.20      1.70 o 
  -8   6   0       30.71       28.26      1.96 o 
  -7   6   0       82.73       81.43      3.03 o 
  -6   6   0      311.37      335.49      7.18 o 
  -5   6   0       14.64       14.69      0.83 o 
  -4   6   0        0.70        0.23      0.54 o 
  -3   6   0      568.28      557.22      6.61 o 
  -2   6   0      144.73      178.56      2.22 o 
  -1   6   0       35.89       33.94      0.84 o 
   0   6   0       87.72      108.21      1.98 o 
   1   6   0      839.53      893.65      9.63 o 
   2   6   0       22.76       37.95      1.34 o 
   3   6   0       84.83       87.16      1.96 o 
   4   6   0       26.29       27.47      1.22 o 
   5   6   0       96.16       82.51      2.44 o 
   6   6   0       10.17        6.05      1.57 o 
   7   6   0        4.22        5.78      1.30 o 
  -8   7   0       76.10       77.85      4.31 o 
  -7   7   0       52.34       46.04      2.59 o 
  -6   7   0       14.81       15.29      1.07 o 
  -5   7   0        0.12       -0.55      0.81 o 
  -4   7   0      128.67      138.57      2.30 o 
  -3   7   0      211.19      202.19      3.48 o 
  -2   7   0      113.71      107.68      1.73 o 
  -1   7   0       32.68       47.20      1.11 o 
   0   7   0       86.96       78.31      1.78 o 
   1   7   0       16.69       11.45      1.04 o 
   2   7   0       63.87       70.97      2.00 o 
   3   7   0       14.80       16.92      1.15 o 
   4   7   0        0.30       -0.81      0.81 o 
   5   7   0       34.76       43.73      4.07 o 
   6   7   0       28.52       21.17      2.16 o 
   7   7   0       25.29       27.86      2.17 o 
  -7   8   0        9.05       16.84      1.91 o 
  -6   8   0       80.30       77.15      2.69 o 
  -5   8   0       17.25       16.12      1.47 o 
  -4   8   0       13.56       10.36      0.91 o 
  -3   8   0        0.58        0.33      0.58 o 
  -2   8   0       52.89       62.20      1.47 o 
  -1   8   0       45.05       51.48      1.28 o 
   0   8   0        9.39        7.76      0.89 o 
   1   8   0        0.00        0.50      0.79 o 
   2   8   0        0.39       -0.37      0.80 o 
   3   8   0       18.95       17.70      1.52 o 
   4   8   0        4.22        0.72      1.04 o 
   5   8   0        0.17        0.07      1.17 o 
   6   8   0       10.21        7.14      1.91 o 
  -7   9   0        0.66        2.51      1.16 o 
  -6   9   0        7.74        9.42      1.59 o 
  -5   9   0        0.92       -0.28      1.32 o 
  -4   9   0        0.26        0.55      0.88 o 
  -3   9   0       30.16       29.90      1.45 o 
  -2   9   0       41.36       42.68      1.63 o 
  -1   9   0        1.06       -0.78      0.78 o 
   0   9   0        4.49        3.75      1.04 o 
   1   9   0       52.89       55.88      2.11 o 
   2   9   0       12.07       14.99      1.54 o 
   3   9   0        1.04       -0.02      1.07 o 
   4   9   0       18.02       17.50      1.72 o 
   5   9   0        0.57       -0.53      1.20 o 
   6   9   0        9.25        5.72      1.80 o 
  -6  10   0        4.08        4.29      1.54 o 
  -5  10   0        1.09       -1.25      1.56 o 
  -4  10   0       33.06       32.24      1.94 o 
  -3  10   0       22.32       21.97      1.84 o 
  -2  10   0       78.71       85.63      2.90 o 
  -1  10   0      141.11      163.79      4.11 o 
   0  10   0        0.08       -0.29      1.24 o 
   1  10   0        1.38       -1.14      1.20 o 
   2  10   0        0.35        1.14      1.17 o 
   3  10   0        8.57        7.74      1.51 o 
   4  10   0        0.00       -0.34      1.37 o 
   5  10   0        0.55       -1.49      1.49 o 
  -5  11   0       31.57       33.09      2.07 o 
  -4  11   0        0.69        0.73      1.34 o 
  -3  11   0        6.47        6.77      1.59 o 
  -2  11   0       11.27       10.98      1.59 o 
  -1  11   0       26.59       37.49      2.29 o 
   0  11   0       11.95       15.23      2.47 o 
   1  11   0        1.27        2.03      1.89 o 
   2  11   0       15.60       23.59      2.24 o 
   3  11   0        4.49        3.53      1.56 o 
   4  11   0        0.15       -0.97      2.44 o 
  -3  12   0       11.94       14.41      2.17 o 
  -2  12   0       74.42       82.77      3.52 o 
  -1  12   0       17.32       18.72      2.15 o 
   0  12   0        8.41        6.88      1.74 o 
   1  12   0       12.15        7.64      1.81 o 
   2  12   0       10.56       16.55      2.22 o 
  -2 -12   1        8.51        3.27      1.89 o 
  -1 -12   1       13.89       15.96      2.99 o 
   0 -12   1        9.09        6.77      3.07 o 
   1 -12   1       12.06       10.03      1.92 o 
   2 -12   1        1.02       -1.36      1.36 o 
   3 -12   1       16.24       13.49      2.15 o 
   4 -12   1       10.14       14.08      3.71 o 
  -4 -11   1        1.02       -0.50      1.57 o 
  -3 -11   1       22.72       19.53      2.14 o 
  -2 -11   1        6.80        8.81      1.98 o 
  -1 -11   1        0.08       -1.49      1.49 o 
   0 -11   1        2.52       -0.41      1.16 o 
   1 -11   1       18.01       16.21      1.77 o 
   2 -11   1       16.44       13.73      1.83 o 
   3 -11   1        0.29        1.92      1.35 o 
   4 -11   1        1.60        1.81      1.48 o 
   5 -11   1        0.13        1.09      2.02 o 
  -5 -10   1        7.00        8.33      1.95 o 
  -4 -10   1        6.00        2.03      1.29 o 
  -3 -10   1        9.93       13.83      1.69 o 
  -2 -10   1       40.72       37.92      2.14 o 
  -1 -10   1        6.29        4.72      1.30 o 
   0 -10   1        6.61        5.58      1.32 o 
   1 -10   1       18.87        9.61      1.53 o 
   2 -10   1       14.32       15.32      1.52 o 
   3 -10   1        2.54       -0.63      1.67 o 
   4 -10   1      105.69      116.40      4.02 o 
   5 -10   1        5.77        3.11      1.54 o 
   6 -10   1        6.33        3.17      1.54 o 
  -6  -9   1       15.81       17.74      2.25 o 
  -5  -9   1       16.22       18.60      1.95 o 
  -4  -9   1       28.14       15.39      1.78 o 
  -3  -9   1       53.86       56.76      2.42 o 
  -2  -9   1       12.18        9.55      1.35 o 
  -1  -9   1        0.42        0.29      0.90 o 
   0  -9   1        1.34       -0.82      0.82 o 
   1  -9   1       79.30       71.27      2.09 o 
   2  -9   1        0.42        0.23      0.87 o 
   3  -9   1        4.14        5.41      0.88 o 
   4  -9   1       25.18       22.52      1.57 o 
   5  -9   1       52.79       57.64      4.16 o 
   6  -9   1        2.64        3.19      1.46 o 
   7  -9   1        0.64        1.16      1.10 o 
  -7  -8   1       10.05       12.74      1.93 o 
  -6  -8   1        4.77        9.03      2.50 o 
  -5  -8   1        0.07       -0.72      1.75 o 
  -4  -8   1        1.92       -0.93      0.93 o 
  -3  -8   1       26.94       26.32      1.67 o 
  -2  -8   1        3.34        3.10      0.89 o 
  -1  -8   1       14.32       14.71      1.22 o 
   0  -8   1       17.66       30.94      1.37 o 
   1  -8   1      208.87      199.58      3.07 o 
   2  -8   1        1.58        1.33      0.54 o 
   3  -8   1        2.64        5.19      0.68 o 
   4  -8   1        3.27        3.10      0.73 o 
   5  -8   1        0.41       -0.37      0.95 o 
   6  -8   1       23.05       21.04      2.13 o 
   7  -8   1       26.47       23.75      2.14 o 
  -7  -7   1        8.27        9.25      1.63 o 
  -6  -7   1        0.83       -1.00      1.22 o 
  -5  -7   1        0.14       -1.11      1.44 o 
  -4  -7   1       64.02       54.98      2.15 o 
  -3  -7   1        3.92        4.42      0.80 o 
  -2  -7   1       26.62       29.39      1.32 o 
  -1  -7   1       51.74       59.70      2.17 o 
   0  -7   1        7.14        8.52      0.85 o 
   1  -7   1        7.60       10.24      0.69 o 
   2  -7   1        2.24       -0.17      0.55 o 
   3  -7   1      515.65      506.10      5.54 o 
   4  -7   1        1.30        0.30      0.64 o 
   5  -7   1       18.69       15.65      1.16 o 
   6  -7   1      101.78      104.18      2.41 o 
   7  -7   1      104.51      113.45      5.79 o 
   8  -7   1       29.48       30.84      2.18 o 
  -8  -6   1        0.47       -1.45      1.45 o 
  -7  -6   1        1.10        0.37      1.53 o 
  -6  -6   1        9.21        4.88      1.29 o 
  -5  -6   1        6.13        3.80      0.89 o 
  -4  -6   1       56.36       60.78      1.73 o 
  -3  -6   1       36.08       43.68      2.08 o 
  -2  -6   1        4.97        7.56      0.80 o 
  -1  -6   1        1.17       -0.78      0.78 o 
   0  -6   1      254.32      239.20      3.26 o 
   1  -6   1       72.93       77.80      1.32 o 
   2  -6   1        8.40        9.73      0.62 o 
   3  -6   1       18.95       11.84      0.74 o 
   4  -6   1       44.89       47.58      1.35 o 
   5  -6   1        1.68        0.73      0.60 o 
   6  -6   1       36.88       37.18      2.11 o 
   7  -6   1        0.05       -0.50      1.05 o 
   8  -6   1        1.49       -1.40      1.40 o 
  -8  -5   1        2.06        0.98      1.44 o 
  -7  -5   1       27.82       32.76      2.27 o 
  -6  -5   1       48.22       36.93      1.60 o 
  -5  -5   1        0.82       -0.54      0.54 o 
  -4  -5   1        0.05        0.04      0.55 o 
  -3  -5   1      415.13      436.83      4.96 o 
  -2  -5   1      658.26      728.86      7.53 o 
  -1  -5   1       71.59      104.62      2.14 o 
   0  -5   1      202.10      224.51      2.78 o 
   1  -5   1       30.67       31.23      0.75 o 
   2  -5   1      131.57      153.95      1.95 o 
   3  -5   1       35.28       42.75      0.93 o 
   4  -5   1       14.40       15.62      0.74 o 
   5  -5   1        5.19        6.87      0.54 o 
   6  -5   1        0.17        0.57      0.98 o 
   7  -5   1       45.21       48.89      2.15 o 
   8  -5   1        5.93       10.06      1.65 o 
  -8  -4   1       18.62       18.96      1.55 o 
  -7  -4   1        3.56        3.16      1.02 o 
  -6  -4   1      276.58      266.23      3.53 o 
  -5  -4   1      263.72      270.68      3.36 o 
  -4  -4   1      788.37      858.31      9.65 o 
  -3  -4   1      107.81      173.63      2.13 o 
  -2  -4   1      213.80      195.12      2.22 o 
  -1  -4   1     1114.54     1210.34      9.94 o 
   0  -4   1      259.23      261.39      2.99 o 
   1  -4   1        0.91        1.11      0.31 o 
   2  -4   1      161.35      149.86      2.15 o 
   3  -4   1      394.54      414.44      4.46 o 
   4  -4   1      109.28       94.83      1.99 o 
   5  -4   1        3.08        1.39      0.54 o 
   6  -4   1       28.91       29.83      1.78 o 
   7  -4   1        5.78        5.01      0.85 o 
   8  -4   1        2.74        0.08      2.85 o 
   9  -4   1        0.13        3.08      3.53 o 
  -9  -3   1        4.48        2.67      1.59 o 
  -8  -3   1       15.52       19.40      1.98 o 
  -7  -3   1       86.27      103.23      2.52 o 
  -6  -3   1      178.72      178.33      2.88 o 
  -5  -3   1      115.00      111.24      1.70 o 
  -4  -3   1      484.98      532.15      5.20 o 
  -3  -3   1      472.24      508.95      5.20 o 
  -2  -3   1     1342.68     1425.42     11.41 o 
  -1  -3   1     1640.76     1622.82     11.53 o 
   0  -3   1      185.66      181.03      1.59 o 
   1  -3   1     3349.56     3326.04     25.84 o 
   2  -3   1       44.03       57.45      0.79 o 
   3  -3   1       12.40        9.60      0.39 o 
   4  -3   1        0.19        0.18      0.37 o 
   5  -3   1       26.77       29.83      1.33 o 
   6  -3   1        0.49        0.76      2.08 o 
   7  -3   1       44.08       33.71      4.46 o 
   8  -3   1        3.04        2.37      2.71 o 
   9  -3   1       21.78       14.02      4.19 o 
  -9  -2   1        0.46       -0.26      1.29 o 
  -8  -2   1        0.04       -0.56      1.17 o 
  -7  -2   1       20.59       15.59      1.63 o 
  -6  -2   1       23.02       26.23      0.94 o 
  -5  -2   1       14.67       18.41      0.77 o 
  -4  -2   1      406.00      446.25      4.30 o 
  -3  -2   1        2.21        2.30      0.33 o 
  -2  -2   1     3010.26     3111.68     25.19 o 
  -1  -2   1     1856.73     1758.58     12.27 o 
   0  -2   1      120.14       89.13      0.92 o 
   1  -2   1     1179.64     1081.26      8.99 o 
   2  -2   1    15755.89    16413.89    146.82 o 
   3  -2   1      618.69      680.85      7.87 o 
   4  -2   1     1261.78     1241.02     24.23 o 
   5  -2   1        4.80       -1.29      1.29 o 
   6  -2   1       15.24       16.19      3.15 o 
   7  -2   1        7.14        6.44      3.12 o 
   8  -2   1        4.45        4.92      2.85 o 
   9  -2   1       36.43       37.13      5.63 o 
  -9  -1   1        0.67        0.75      2.29 o 
  -8  -1   1       19.60       17.03      1.52 o 
  -7  -1   1       36.85       47.30      2.14 o 
  -6  -1   1       39.37       35.42      2.15 o 
  -5  -1   1       28.99       37.99      1.15 o 
  -4  -1   1       10.64       13.34      0.54 o 
  -3  -1   1      515.01      569.54      5.49 o 
  -2  -1   1     3070.76     3363.90     23.36 o 
  -1  -1   1        0.00        0.38      0.22 o 
   0  -1   1     6957.78     4705.30     95.95 o 
   1  -1   1     5986.46     6057.60     50.55 o 
   2  -1   1     6597.16     6726.07     75.11 o 
   3  -1   1      494.21      566.20      9.42 o 
   4  -1   1      568.10      624.77     13.18 o 
   5  -1   1       36.19       50.03      4.02 o 
   6  -1   1       74.73       85.74      5.78 o 
   7  -1   1        9.39        2.97      2.59 o 
   8  -1   1        3.04        0.12      2.83 o 
   9  -1   1        0.29        0.17      3.12 o 
  -9   0   1        1.91        1.50      1.24 o 
  -8   0   1       41.80       48.66      2.10 o 
  -7   0   1        2.67        3.69      0.79 o 
  -6   0   1       14.24        9.07      1.31 o 
  -5   0   1      867.00      880.60     12.62 o 
  -4   0   1     1391.29     1490.79     18.22 o 
  -3   0   1      937.15      879.32     12.25 o 
  -2   0   1      237.04      277.65      2.75 o 
  -1   0   1     1842.16     1683.51     25.58 o 
   0   0   1      723.78       -0.04      0.04 o 
   1   0   1      561.89      466.90      3.87 o 
   2   0   1     9126.75     9140.69     83.50 o 
   3   0   1     2526.95     2628.99     25.26 o 
   4   0   1        0.08        0.67      0.55 o 
   5   0   1       83.89       59.36      2.56 o 
   6   0   1        0.92        2.56      0.64 o 
   7   0   1        0.75        0.45      0.74 o 
   8   0   1        9.38        8.36      1.21 o 
   9   0   1        1.57        1.68      1.94 o 
  -9   1   1        3.27        4.68      3.20 o 
  -8   1   1        7.60        5.24      2.97 o 
  -7   1   1        0.21       -0.98      1.98 o 
  -6   1   1        0.02        0.56      1.85 o 
  -5   1   1      910.27      959.29     19.79 o 
  -4   1   1      523.50      523.96      9.21 o 
  -3   1   1     1691.50     1686.18     22.84 o 
  -2   1   1     1571.15     1613.50     15.73 o 
  -1   1   1      305.36      392.76      3.43 o 
   0   1   1     9236.14     7735.74    240.56 o 
   1   1   1     3994.32     3551.64     29.04 o 
   2   1   1      621.95      694.21      5.63 o 
   3   1   1       29.56       29.03      0.77 o 
   4   1   1      483.06      497.77      5.61 o 
   5   1   1      456.16      461.64      5.31 o 
   6   1   1        1.68        2.56      0.76 o 
   7   1   1        1.29        0.08      0.78 o 
   8   1   1        3.09        2.28      1.13 o 
   9   1   1        1.68        3.72      1.42 o 
  -9   2   1        0.53        0.98      2.90 o 
  -8   2   1       23.14       13.20      3.58 o 
  -7   2   1       16.75       14.34      3.44 o 
  -6   2   1      109.46      103.57      6.42 o 
  -5   2   1      815.81      797.91     16.77 o 
  -4   2   1        0.08        0.82      0.96 o 
  -3   2   1      329.15      339.34      3.35 o 
  -2   2   1     2560.37     2718.28     22.20 o 
  -1   2   1     7279.74     7100.86     55.27 o 
   0   2   1      489.68      386.93      3.21 o 
   1   2   1      925.05     1055.07      8.18 o 
   2   2   1      308.10      249.12      2.90 o 
   3   2   1        7.67        8.86      0.47 o 
   4   2   1       25.40       25.67      0.71 o 
   5   2   1       89.81       98.48      1.69 o 
   6   2   1        0.77        0.05      0.53 o 
   7   2   1      107.39      116.84      3.78 o 
   8   2   1        0.95        0.39      1.38 o 
   9   2   1        1.78        0.09      1.50 o 
  -9   3   1        0.56        1.12      2.93 o 
  -8   3   1       45.17       35.27      4.83 o 
  -7   3   1        1.51        5.47      2.49 o 
  -6   3   1       44.84       56.91      4.73 o 
  -5   3   1        6.12        7.13      0.65 o 
  -4   3   1      459.73      447.71      5.51 o 
  -3   3   1       81.73       87.39      1.27 o 
  -2   3   1      926.19     1008.74      9.36 o 
  -1   3   1     3310.43     3138.97     25.48 o 
   0   3   1      690.18      707.77      5.51 o 
   1   3   1     2565.27     2357.76     19.50 o 
   2   3   1     1439.58     1608.90     14.20 o 
   3   3   1       88.92      105.11      1.82 o 
   4   3   1       99.88      119.80      2.10 o 
   5   3   1       27.68       30.68      0.99 o 
   6   3   1      277.16      283.49      4.76 o 
   7   3   1       25.83       22.72      1.35 o 
   8   3   1       46.25       56.41      4.23 o 
  -9   4   1        6.92        8.88      3.75 o 
  -8   4   1        3.30        2.83      2.81 o 
  -7   4   1        0.00        0.16      0.72 o 
  -6   4   1       57.57       54.20      1.66 o 
  -5   4   1       10.55       10.54      0.77 o 
  -4   4   1       53.94       67.08      1.21 o 
  -3   4   1       18.32       10.59      0.47 o 
  -2   4   1        0.56        0.30      0.36 o 
  -1   4   1      489.28      506.24      4.83 o 
   0   4   1      509.85      612.51      5.15 o 
   1   4   1      335.34      336.55      3.28 o 
   2   4   1     1145.75     1289.65     13.06 o 
   3   4   1        0.50        0.72      0.46 o 
   4   4   1       80.92       75.49      1.88 o 
   5   4   1      236.90      244.16      3.62 o 
   6   4   1      659.02      688.83     10.73 o 
   7   4   1        1.65        2.92      1.35 o 
   8   4   1        8.75        6.81      1.38 o 
  -9   5   1        0.67        0.49      2.98 o 
  -8   5   1       10.19       14.08      1.08 o 
  -7   5   1       20.02       13.12      1.30 o 
  -6   5   1        8.92        4.82      1.08 o 
  -5   5   1        0.22       -0.09      0.44 o 
  -4   5   1       43.27       45.92      1.10 o 
  -3   5   1       12.42       13.58      0.67 o 
  -2   5   1      181.28      142.99      1.92 o 
  -1   5   1      781.73      697.10      8.36 o 
   0   5   1       20.87       24.49      0.69 o 
   1   5   1     2625.40     2859.30     27.97 o 
   2   5   1      893.26      832.80     10.66 o 
   3   5   1      153.47      177.84      2.64 o 
   4   5   1        0.13        1.56      0.64 o 
   5   5   1      442.32      456.20      6.03 o 
   6   5   1       87.79       94.19      2.59 o 
   7   5   1        0.11        1.48      1.55 o 
   8   5   1        4.89        7.72      1.74 o 
  -8   6   1       31.64       31.23      1.63 o 
  -7   6   1       16.02       17.94      3.27 o 
  -6   6   1       56.51       54.72      1.79 o 
  -5   6   1       19.34       16.15      0.87 o 
  -4   6   1       49.80       44.73      1.20 o 
  -3   6   1        0.24        1.52      0.49 o 
  -2   6   1       27.74       21.57      0.73 o 
  -1   6   1      114.95      132.42      1.73 o 
   0   6   1       67.82       68.09      1.29 o 
   1   6   1       13.25        9.50      0.95 o 
   2   6   1      140.65      158.44      2.88 o 
   3   6   1        7.61       11.10      0.93 o 
   4   6   1       52.68       45.36      2.13 o 
   5   6   1       41.97       39.01      2.18 o 
   6   6   1        1.59       -0.03      1.45 o 
   7   6   1        4.64        5.61      1.33 o 
  -8   7   1        8.35        4.92      1.32 o 
  -7   7   1       11.14       10.09      1.65 o 
  -6   7   1       39.21       36.40      1.55 o 
  -5   7   1      298.57      331.12      5.79 o 
  -4   7   1        4.38        2.74      0.64 o 
  -3   7   1        0.03        0.77      0.57 o 
  -2   7   1       35.27       35.11      0.94 o 
  -1   7   1       97.88      110.97      1.78 o 
   0   7   1        0.01       -0.53      0.58 o 
   1   7   1      234.04      244.33      4.21 o 
   2   7   1       37.90       37.89      1.51 o 
   3   7   1        5.59        5.76      0.94 o 
   4   7   1        1.57        0.66      1.00 o 
   5   7   1        2.82       -0.19      1.10 o 
   6   7   1       18.85       24.10      2.12 o 
   7   7   1        5.28        5.51      1.55 o 
  -7   8   1        6.58        4.26      1.66 o 
  -6   8   1       78.09       79.14      2.76 o 
  -5   8   1       37.81       35.57      2.07 o 
  -4   8   1        3.98        2.37      0.80 o 
  -3   8   1        0.18       -0.37      0.60 o 
  -2   8   1       34.37       46.09      1.15 o 
  -1   8   1        0.13        0.22      0.50 o 
   0   8   1      134.87      156.60      3.32 o 
   1   8   1       22.21       21.16      1.38 o 
   2   8   1        5.84        3.77      0.97 o 
   3   8   1       15.75        9.57      1.34 o 
   4   8   1        0.00       -0.91      0.91 o 
   5   8   1        9.31       11.13      1.63 o 
   6   8   1        9.84        7.72      1.78 o 
  -7   9   1        1.47        2.55      1.24 o 
  -6   9   1       10.75       10.49      1.63 o 
  -5   9   1       55.58       48.96      2.11 o 
  -4   9   1       21.35       19.77      1.76 o 
  -3   9   1        0.04        1.05      0.82 o 
  -2   9   1        4.80        5.42      0.75 o 
  -1   9   1      105.56       93.42      2.27 o 
   0   9   1      123.87      122.05      3.11 o 
   1   9   1        0.17       -0.89      0.89 o 
   2   9   1        1.20       -0.42      1.06 o 
   3   9   1       19.30       20.14      1.75 o 
   4   9   1       23.85       27.06      1.97 o 
   5   9   1        1.70        0.39      1.47 o 
  -6  10   1        1.90        3.55      1.51 o 
  -5  10   1       20.42       18.91      1.65 o 
  -4  10   1        2.54        2.82      1.22 o 
  -3  10   1       15.69       16.33      1.41 o 
  -2  10   1       40.78       40.81      2.13 o 
  -1  10   1      152.89      168.51      4.70 o 
   0  10   1       11.29       12.64      1.56 o 
   1  10   1        1.53        2.92      1.26 o 
   2  10   1       41.23       35.22      2.15 o 
   3  10   1        3.31       -0.06      1.15 o 
   4  10   1        0.46       -0.79      1.32 o 
   5  10   1        0.62        0.08      2.23 o 
  -5  11   1       40.26       39.21      2.18 o 
  -4  11   1        0.07        1.69      1.46 o 
  -3  11   1       14.92       16.51      2.00 o 
  -2  11   1       50.95       46.80      2.41 o 
  -1  11   1        0.00        1.07      1.29 o 
   0  11   1        6.67        6.47      1.64 o 
   1  11   1       11.35       10.88      1.81 o 
   2  11   1        3.18        1.48      1.41 o 
   3  11   1        3.68        3.93      1.96 o 
  -3  12   1        5.32        5.86      1.82 o 
  -2  12   1        0.85        1.07      1.49 o 
  -1  12   1        1.27        0.38      2.38 o 
   0  12   1        6.27        6.24      1.70 o 
   1  12   1        2.65        5.91      1.74 o 
   2  12   1        2.38        6.63      1.79 o 
  -2 -12   2        5.65       -0.01      1.58 o 
  -1 -12   2        3.02        1.44      1.49 o 
   0 -12   2       15.84       15.89      1.97 o 
   1 -12   2       15.47       16.59      1.87 o 
   2 -12   2        0.76       -1.31      1.31 o 
   3 -12   2        0.58        1.56      1.56 o 
  -4 -11   2        1.59        0.84      1.65 o 
  -3 -11   2        1.06       -0.20      1.39 o 
  -2 -11   2        3.61       -0.78      1.24 o 
  -1 -11   2        7.11        9.11      1.82 o 
   0 -11   2        1.09       -1.35      1.35 o 
   1 -11   2        1.41        0.23      1.25 o 
   2 -11   2        0.11       -0.81      1.23 o 
   3 -11   2        0.12       -0.48      1.32 o 
   4 -11   2       26.25       27.30      2.28 o 
   5 -11   2        1.57        2.05      1.87 o 
  -5 -10   2        1.65        1.60      1.42 o 
  -4 -10   2        3.44        2.85      1.27 o 
  -3 -10   2       19.28       14.40      1.68 o 
  -2 -10   2        2.16        0.82      1.14 o 
  -1 -10   2      120.96      138.20      4.03 o 
   0 -10   2        3.11        4.93      1.35 o 
   1 -10   2       51.67       51.98      2.36 o 
   2 -10   2       33.94       24.57      1.91 o 
   3 -10   2       76.10       72.69      2.89 o 
   4 -10   2       21.05       20.84      2.10 o 
   5 -10   2        0.08       -0.17      2.00 o 
   6 -10   2        0.01        0.78      2.69 o 
  -6  -9   2        0.75        1.44      1.49 o 
  -5  -9   2        6.97        5.25      1.44 o 
  -4  -9   2        4.82        4.08      1.24 o 
  -3  -9   2        0.15        0.45      1.03 o 
  -2  -9   2       47.71       36.66      1.80 o 
  -1  -9   2       12.11       16.82      2.06 o 
   0  -9   2       15.16       12.43      1.21 o 
   1  -9   2       64.37       75.08      2.60 o 
   2  -9   2        8.70       13.31      1.31 o 
   3  -9   2        9.70        7.18      1.13 o 
   4  -9   2      173.91      171.27      4.70 o 
   5  -9   2       25.37       19.18      2.33 o 
   6  -9   2        0.16       -0.58      1.38 o 
   7  -9   2        8.30        9.89      2.47 o 
  -7  -8   2        1.31        1.67      1.45 o 
  -6  -8   2        4.78        4.30      1.60 o 
  -5  -8   2        2.19        1.72      1.22 o 
  -4  -8   2       19.42       11.96      1.37 o 
  -3  -8   2        5.91        5.47      1.13 o 
  -2  -8   2        3.64        4.08      0.92 o 
  -1  -8   2        1.81        0.93      0.83 o 
   0  -8   2      104.92      120.79      2.37 o 
   1  -8   2        0.22       -0.65      0.65 o 
   2  -8   2        1.46        1.63      0.63 o 
   3  -8   2       22.10       17.87      1.00 o 
   4  -8   2        0.82       -0.10      0.82 o 
   5  -8   2        3.09        4.15      1.15 o 
   6  -8   2        5.71        5.32      1.17 o 
   7  -8   2        0.21        1.13      1.38 o 
  -7  -7   2        5.60        2.81      2.09 o 
  -6  -7   2        0.06        0.93      1.23 o 
  -5  -7   2        3.85        2.87      1.08 o 
  -4  -7   2       24.66       16.94      1.39 o 
  -3  -7   2        3.35        2.26      0.77 o 
  -2  -7   2       14.58       14.09      1.03 o 
  -1  -7   2        0.20       -0.08      0.68 o 
   0  -7   2       63.42       81.21      1.78 o 
   1  -7   2        6.00        9.18      0.83 o 
   2  -7   2      336.66      364.37      4.36 o 
   3  -7   2       92.38      101.85      2.39 o 
   4  -7   2        2.90        1.77      0.63 o 
   5  -7   2        0.55       -0.79      0.79 o 
   6  -7   2       49.64       48.24      1.68 o 
   7  -7   2       23.90       23.41      2.11 o 
   8  -7   2        1.11        1.69      1.62 o 
  -8  -6   2        0.38       -0.29      1.55 o 
  -7  -6   2        6.08        7.41      1.44 o 
  -6  -6   2       12.12       13.40      1.41 o 
  -5  -6   2        0.15        0.10      0.71 o 
  -4  -6   2        5.93        3.22      0.67 o 
  -3  -6   2        2.79        0.61      0.57 o 
  -2  -6   2       41.18       54.64      1.52 o 
  -1  -6   2       58.38       65.49      1.59 o 
   0  -6   2      180.44      223.46      3.29 o 
   1  -6   2      418.19      375.58      4.57 o 
   2  -6   2       23.40       27.88      0.96 o 
   3  -6   2       83.98       76.69      1.56 o 
   4  -6   2        5.07        5.50      0.62 o 
   5  -6   2       94.49       91.11      1.98 o 
   6  -6   2        0.06        0.76      1.12 o 
   7  -6   2       53.36       51.16      2.52 o 
   8  -6   2        0.30        1.01      1.09 o 
  -8  -5   2        0.90       -0.75      1.25 o 
  -7  -5   2        0.92       -0.70      1.12 o 
  -6  -5   2        3.08       -0.83      0.83 o 
  -5  -5   2       80.43       77.87      1.81 o 
  -4  -5   2      105.49      100.11      1.78 o 
  -3  -5   2        3.93        5.76      0.61 o 
  -2  -5   2        0.08       -0.42      0.42 o 
  -1  -5   2      581.16      580.14      5.74 o 
   0  -5   2      371.36      345.94      3.64 o 
   1  -5   2      105.97      113.75      1.68 o 
   2  -5   2      208.10      187.46      2.26 o 
   3  -5   2      659.33      658.19      6.96 o 
   4  -5   2        0.33        0.70      0.37 o 
   5  -5   2       78.60       82.47      1.42 o 
   6  -5   2       34.74       38.17      2.31 o 
   7  -5   2        2.82        0.40      0.93 o 
   8  -5   2        7.76       10.50      1.66 o 
  -8  -4   2        0.56        1.24      1.06 o 
  -7  -4   2       91.06       99.47      2.73 o 
  -6  -4   2        0.05       -0.67      0.67 o 
  -5  -4   2      206.04      219.87      2.80 o 
  -4  -4   2      153.66      130.43      2.21 o 
  -3  -4   2       36.03       45.94      1.04 o 
  -2  -4   2      965.20      943.33      8.19 o 
  -1  -4   2     2302.83     2508.89     19.89 o 
   0  -4   2     1600.18     1705.43     13.10 o 
   1  -4   2      406.35      300.60      3.27 o 
   2  -4   2      350.59      409.93      4.49 o 
   3  -4   2       39.88       55.69      0.98 o 
   4  -4   2      298.20      335.68      3.54 o 
   5  -4   2       58.64       62.18      1.59 o 
   6  -4   2       36.65       34.40      1.68 o 
   7  -4   2        0.35        1.05      1.47 o 
   8  -4   2        0.17        1.07      1.04 o 
  -9  -3   2       15.52       12.06      1.91 o 
  -8  -3   2       11.57       10.45      1.68 o 
  -7  -3   2       81.64       90.13      2.38 o 
  -6  -3   2       23.60       16.34      0.91 o 
  -5  -3   2      207.29      232.82      2.72 o 
  -4  -3   2       35.80       36.32      0.94 o 
  -3  -3   2      927.45      880.74      8.05 o 
  -2  -3   2      366.02      239.06      2.36 o 
  -1  -3   2     1236.73     1339.82      9.59 o 
   0  -3   2     1409.40     1617.58     12.39 o 
   1  -3   2      939.99      869.42      7.79 o 
   2  -3   2      998.68     1077.59     10.02 o 
   3  -3   2       15.84       20.99      0.68 o 
   4  -3   2     1109.51     1158.76     12.24 o 
   5  -3   2       39.96       48.27      1.30 o 
   6  -3   2       16.10       16.16      1.05 o 
   7  -3   2       25.97       32.17      3.01 o 
   8  -3   2       12.23       10.00      3.56 o 
  -9  -2   2       22.85       24.81      2.13 o 
  -8  -2   2       28.69       32.83      2.14 o 
  -7  -2   2       72.81       76.23      2.97 o 
  -6  -2   2        0.93        1.07      0.56 o 
  -5  -2   2        1.41        2.46      0.52 o 
  -4  -2   2        0.25        1.57      0.37 o 
  -3  -2   2        4.48        6.96      0.37 o 
  -2  -2   2     1022.71     1161.66      8.91 o 
  -1  -2   2    10936.25     9989.01     74.32 o 
   0  -2   2      579.33      596.00      4.97 o 
   1  -2   2      592.92      629.66      6.01 o 
   2  -2   2     3537.64     3813.02     34.30 o 
   3  -2   2       39.67       37.23      0.76 o 
   4  -2   2      276.79      303.79      3.89 o 
   5  -2   2      114.54      129.31      2.44 o 
   6  -2   2       51.96       53.33      2.42 o 
   7  -2   2        3.12        4.41      2.47 o 
   8  -2   2        1.38        0.51      2.81 o 
  -9  -1   2       10.52       11.58      1.78 o 
  -8  -1   2       44.36       44.13      2.37 o 
  -7  -1   2       95.95      105.39      2.90 o 
  -6  -1   2       11.78       11.74      0.88 o 
  -5  -1   2        7.98       10.44      0.53 o 
  -4  -1   2     2122.68     2136.11     20.61 o 
  -3  -1   2     2470.17     2718.00     22.08 o 
  -2  -1   2        9.40       11.00      0.33 o 
  -1  -1   2     1921.89     1661.42     13.06 o 
   0  -1   2       65.40       32.00      0.56 o 
   1  -1   2     2074.69     1991.72     19.40 o 
   2  -1   2     3122.94     3193.11     35.59 o 
   3  -1   2     1233.64     1455.72     14.17 o 
   4  -1   2     1888.19     1890.52     21.12 o 
   5  -1   2        0.19        1.09      0.53 o 
   6  -1   2       57.62       53.63      2.54 o 
   7  -1   2       18.80       17.77      1.19 o 
   8  -1   2        0.47       -0.02      0.86 o 
   9  -1   2       11.41       11.89      1.09 o 
  -9   0   2       24.53       24.83      2.38 o 
  -8   0   2        1.54        4.54      1.03 o 
  -7   0   2        1.45        2.27      0.90 o 
  -6   0   2      197.58      184.41      3.10 o 
  -5   0   2       21.58       18.97      0.85 o 
  -4   0   2        2.06        0.61      0.60 o 
  -3   0   2      147.32       68.12      0.90 o 
  -2   0   2     8785.77     8369.03     58.45 o 
  -1   0   2     3912.24     3892.83     35.41 o 
   0   0   2      129.54      111.21      1.46 o 
   1   0   2     4621.24     4933.53     47.75 o 
   2   0   2     1045.33      989.35      9.16 o 
   3   0   2      105.70      106.36      1.64 o 
   4   0   2      262.62      288.33      3.76 o 
   5   0   2      239.35      240.11      4.15 o 
   6   0   2       38.64       39.78      1.76 o 
   7   0   2        3.35        2.49      0.95 o 
   8   0   2       11.48        9.84      1.36 o 
   9   0   2        1.72        2.08      1.25 o 
  -9   1   2        0.40        3.64      2.97 o 
  -8   1   2        9.96        8.64      3.17 o 
  -7   1   2        0.59       -1.56      1.56 o 
  -6   1   2       55.58       67.94      3.62 o 
  -5   1   2      174.40      194.50      7.28 o 
  -4   1   2     1411.56     1385.69     16.93 o 
  -3   1   2     1630.04     1581.99     14.48 o 
  -2   1   2      202.39      217.95      1.85 o 
  -1   1   2       18.10       23.09      0.55 o 
   0   1   2     5565.26     5741.02     49.22 o 
   1   1   2      898.56      918.78      7.41 o 
   2   1   2      180.14      206.50      2.25 o 
   3   1   2      145.77      215.73      2.39 o 
   4   1   2      239.58      261.11      3.54 o 
   5   1   2      133.55      159.93      2.33 o 
   6   1   2       23.46       22.54      1.40 o 
   7   1   2       14.66       16.44      1.66 o 
   8   1   2       18.56       20.86      1.95 o 
   9   1   2        0.00       -1.06      3.32 o 
  -9   2   2       24.02       35.17      5.19 o 
  -8   2   2       80.48       58.98      5.83 o 
  -7   2   2        0.36        0.31      1.68 o 
  -6   2   2      173.07      172.61      5.76 o 
  -5   2   2      152.66      152.18      5.56 o 
  -4   2   2        6.69        4.54      0.48 o 
  -3   2   2      194.22      166.99      1.99 o 
  -2   2   2     2606.96     2575.27     23.24 o 
  -1   2   2      145.63      157.18      1.67 o 
   0   2   2     2099.77     1980.55     15.65 o 
   1   2   2      648.48      597.03      5.03 o 
   2   2   2       16.50       18.88      0.61 o 
   3   2   2       39.27       53.14      1.10 o 
   4   2   2       19.14       22.39      0.73 o 
   5   2   2        0.27       -0.58      0.58 o 
   6   2   2      158.90      157.84      2.95 o 
   7   2   2       21.57       17.14      1.85 o 
   8   2   2        6.21        7.17      1.71 o 
  -9   3   2        4.23        1.83      2.76 o 
  -8   3   2       16.07       16.85      3.92 o 
  -7   3   2        1.13       -0.88      1.65 o 
  -6   3   2       27.38       28.58      1.29 o 
  -5   3   2       41.07       43.27      1.49 o 
  -4   3   2       47.46       33.08      0.85 o 
  -3   3   2      278.47      242.43      2.62 o 
  -2   3   2      176.90      217.47      2.33 o 
  -1   3   2      844.96      733.23      6.38 o 
   0   3   2      885.27      936.84      7.45 o 
   1   3   2      252.00      302.36      3.06 o 
   2   3   2        1.48       -0.33      0.33 o 
   3   3   2      450.73      401.38      4.38 o 
   4   3   2      103.90       95.71      1.66 o 
   5   3   2      505.48      521.56      5.52 o 
   6   3   2       26.90       26.25      1.56 o 
   7   3   2       10.75        9.09      1.13 o 
   8   3   2       10.07       10.17      2.09 o 
  -9   4   2        4.80        2.85      3.03 o 
  -8   4   2        0.18       -0.77      0.77 o 
  -7   4   2       25.25       25.51      1.44 o 
  -6   4   2      131.22      141.26      2.44 o 
  -5   4   2       11.18       13.30      0.80 o 
  -4   4   2      543.31      577.37      6.08 o 
  -3   4   2        2.15        1.22      0.35 o 
  -2   4   2      520.20      570.70      5.45 o 
  -1   4   2        9.13        1.14      0.35 o 
   0   4   2        5.00        5.22      0.48 o 
   1   4   2       18.84       26.06      0.86 o 
   2   4   2       93.07      104.87      1.88 o 
   3   4   2      188.18      196.60      3.30 o 
   4   4   2        2.07        0.89      0.48 o 
   5   4   2       15.07       16.99      1.07 o 
   6   4   2       62.25       66.19      1.82 o 
   7   4   2        5.94        9.33      1.56 o 
   8   4   2        1.07       -1.21      2.17 o 
  -9   5   2        0.07       -0.09      1.22 o 
  -8   5   2        0.62        1.50      0.95 o 
  -7   5   2        3.16        2.81      0.99 o 
  -6   5   2       20.99       16.89      1.11 o 
  -5   5   2       22.55       24.45      0.83 o 
  -4   5   2      120.07      137.90      1.88 o 
  -3   5   2      204.71      221.07      2.82 o 
  -2   5   2      704.42      748.82      7.10 o 
  -1   5   2       35.03       28.32      0.79 o 
   0   5   2       37.17       34.18      1.14 o 
   1   5   2      146.73      161.89      2.79 o 
   2   5   2        0.06        5.50      0.72 o 
   3   5   2      157.37      128.66      2.21 o 
   4   5   2       38.00       39.18      1.31 o 
   5   5   2      172.73      172.36      3.18 o 
   6   5   2       10.98       10.21      1.28 o 
   7   5   2       20.41       23.33      2.44 o 
   8   5   2        1.05        0.11      1.54 o 
  -8   6   2        8.63       10.86      1.42 o 
  -7   6   2       32.30       34.06      2.54 o 
  -6   6   2        2.75        1.73      0.65 o 
  -5   6   2      140.53      151.07      2.30 o 
  -4   6   2       94.33       88.99      1.53 o 
  -3   6   2       97.54       90.70      1.77 o 
  -2   6   2      137.51      118.70      1.87 o 
  -1   6   2       19.68       17.62      0.90 o 
   0   6   2        0.02        1.86      0.52 o 
   1   6   2      827.58      885.78     10.41 o 
   2   6   2       18.55       16.54      1.05 o 
   3   6   2       38.78       31.69      1.34 o 
   4   6   2       41.82       47.46      1.69 o 
   5   6   2       96.80      119.18      4.77 o 
   6   6   2       11.01        9.06      1.53 o 
   7   6   2       37.25       45.38      2.69 o 
  -8   7   2        0.60       -0.90      1.21 o 
  -7   7   2       24.65       19.34      2.27 o 
  -6   7   2      127.09      144.96      2.83 o 
  -5   7   2       18.18       18.97      1.16 o 
  -4   7   2       98.56       90.89      1.86 o 
  -3   7   2        0.00        0.05      0.54 o 
  -2   7   2       67.71       89.09      1.84 o 
  -1   7   2        1.58        4.73      0.65 o 
   0   7   2      573.16      675.83      7.60 o 
   1   7   2       60.37       73.51      2.21 o 
   2   7   2       32.94       35.55      1.69 o 
   3   7   2       15.02       13.40      1.13 o 
   4   7   2       51.08       43.54      2.10 o 
   5   7   2        0.79       -1.09      1.09 o 
   6   7   2       12.33       11.22      1.82 o 
   7   7   2        1.04        1.13      2.12 o 
  -7   8   2        0.01        1.46      0.72 o 
  -6   8   2        4.55        3.79      1.10 o 
  -5   8   2       21.72       16.95      1.11 o 
  -4   8   2        0.40        1.48      0.76 o 
  -3   8   2        9.34       14.47      0.91 o 
  -2   8   2        1.62        1.04      0.52 o 
  -1   8   2        0.40        0.52      0.53 o 
   0   8   2      146.20      156.46      2.79 o 
   1   8   2       20.40       23.72      1.47 o 
   2   8   2        6.99        7.32      1.15 o 
   3   8   2       11.20        7.12      2.34 o 
   4   8   2        2.26       -1.05      1.05 o 
   5   8   2        0.06       -0.21      1.44 o 
   6   8   2        0.22       -0.08      1.48 o 
  -7   9   2        1.26        2.79      1.32 o 
  -6   9   2        0.28        1.68      1.79 o 
  -5   9   2       54.92       50.82      2.23 o 
  -4   9   2       62.33       67.84      2.31 o 
  -3   9   2       98.43       97.85      2.52 o 
  -2   9   2        6.75       10.83      1.11 o 
  -1   9   2      412.70      377.82      6.25 o 
   0   9   2       44.75       56.72      2.19 o 
   1   9   2       33.41       35.01      1.83 o 
   2   9   2      107.41      111.89      3.39 o 
   3   9   2        9.52        4.91      1.30 o 
   4   9   2        0.87       -0.18      2.25 o 
   5   9   2        2.90        0.13      1.45 o 
  -6  10   2       11.93        9.36      1.79 o 
  -5  10   2       43.41       49.98      2.34 o 
  -4  10   2        0.99        1.09      1.15 o 
  -3  10   2       45.08       47.14      2.71 o 
  -2  10   2       24.92       22.86      1.77 o 
  -1  10   2        0.85        0.83      1.18 o 
   0  10   2        5.23        7.75      1.66 o 
   1  10   2       64.38       54.70      2.80 o 
   2  10   2        0.00       -1.16      1.16 o 
   3  10   2        0.29        0.17      1.25 o 
   4  10   2        7.67       12.56      1.95 o 
  -5  11   2        0.63        2.36      1.38 o 
  -4  11   2       18.18       18.49      2.19 o 
  -3  11   2       28.95       25.45      2.39 o 
  -2  11   2        9.44       19.69      1.83 o 
  -1  11   2       35.73       38.44      2.30 o 
   0  11   2        0.06        0.86      1.77 o 
   1  11   2        0.03        1.90      1.35 o 
   2  11   2        3.63        1.61      1.45 o 
   3  11   2        7.23        1.96      1.58 o 
  -3  12   2        6.75       10.73      2.02 o 
  -2  12   2        1.00        4.87      1.64 o 
  -1  12   2        0.21       -0.57      1.40 o 
   0  12   2        0.82        1.50      1.54 o 
   1  12   2        0.04       -1.58      1.58 o 
  -2 -12   3        0.02       -0.04      1.73 o 
  -1 -12   3        0.02       -0.77      1.24 o 
   0 -12   3        0.33       -1.20      1.20 o 
   1 -12   3        0.33       -1.17      1.17 o 
   2 -12   3        9.67        7.09      1.70 o 
   3 -12   3        7.47        9.86      1.94 o 
  -4 -11   3        3.35        1.85      1.75 o 
  -3 -11   3        0.20       -1.25      1.31 o 
  -2 -11   3        8.07        6.14      1.58 o 
  -1 -11   3        4.02        3.56      1.46 o 
   0 -11   3       11.13       14.80      1.73 o 
   1 -11   3       59.71       63.68      3.24 o 
   2 -11   3        4.27        4.91      1.45 o 
   3 -11   3        0.51        1.21      1.80 o 
   4 -11   3       23.15       27.66      3.13 o 
   5 -11   3        7.58        8.31      2.25 o 
  -5 -10   3        0.20       -1.23      1.31 o 
  -4 -10   3        3.40        3.50      1.32 o 
  -3 -10   3        4.95        5.67      1.39 o 
  -2 -10   3       51.34       55.70      2.67 o 
  -1 -10   3        0.08        0.06      1.12 o 
   0 -10   3      125.95      152.16      4.06 o 
   1 -10   3       45.16       44.85      2.28 o 
   2 -10   3      124.01      129.29      3.50 o 
   3 -10   3       20.80       20.13      1.75 o 
   4 -10   3        0.45        1.07      1.73 o 
   5 -10   3       23.48       32.84      3.16 o 
   6 -10   3        8.13        4.78      2.89 o 
  -6  -9   3        1.51        2.21      1.60 o 
  -5  -9   3       21.00       19.15      1.99 o 
  -4  -9   3       14.12       14.95      1.62 o 
  -3  -9   3        4.08        4.55      1.21 o 
  -2  -9   3        0.13       -0.83      0.86 o 
  -1  -9   3        8.10        6.26      1.22 o 
   0  -9   3      128.95      119.84      3.06 o 
   1  -9   3        4.99        0.54      1.00 o 
   2  -9   3        4.10        4.62      1.09 o 
   3  -9   3       94.87       87.74      2.65 o 
   4  -9   3       69.01       69.25      3.89 o 
   5  -9   3       35.99       42.48      2.99 o 
   6  -9   3        4.73        9.11      1.76 o 
  -7  -8   3        0.02        1.16      1.45 o 
  -6  -8   3        0.13        2.15      1.51 o 
  -5  -8   3       10.30        9.43      1.53 o 
  -4  -8   3        1.75        5.67      1.52 o 
  -3  -8   3        6.31        2.23      0.96 o 
  -2  -8   3       21.19       24.07      1.43 o 
  -1  -8   3        4.82        4.67      0.93 o 
   0  -8   3      127.26      140.75      2.88 o 
   1  -8   3       43.65       37.86      1.47 o 
   2  -8   3        4.22        1.99      0.66 o 
   3  -8   3       22.47       16.00      0.97 o 
   4  -8   3       33.22       31.62      2.01 o 
   5  -8   3       33.08       33.17      2.07 o 
   6  -8   3        0.32       -0.47      1.05 o 
   7  -8   3       20.73       25.35      2.55 o 
  -7  -7   3        6.02        5.97      1.49 o 
  -6  -7   3        0.02       -1.01      1.01 o 
  -5  -7   3       10.55        7.32      1.22 o 
  -4  -7   3        0.26       -0.68      0.68 o 
  -3  -7   3       72.63       95.85      2.18 o 
  -2  -7   3       25.42       20.40      1.12 o 
  -1  -7   3        0.28       -0.48      0.60 o 
   0  -7   3        3.47        3.06      0.65 o 
   1  -7   3      857.42      859.38      9.40 o 
   2  -7   3       62.53       60.86      1.54 o 
   3  -7   3      108.93      116.89      2.52 o 
   4  -7   3        7.97        5.57      0.74 o 
   5  -7   3      132.39      137.96      2.92 o 
   6  -7   3        2.81        1.51      0.83 o 
   7  -7   3       18.24       14.89      3.30 o 
   8  -7   3        8.60        9.68      4.66 o 
  -8  -6   3        0.00       -2.09      2.09 o 
  -7  -6   3        8.70       10.50      1.36 o 
  -6  -6   3        0.06       -0.94      0.94 o 
  -5  -6   3       40.58       43.86      1.40 o 
  -4  -6   3       18.93       17.46      0.85 o 
  -3  -6   3       22.37       20.75      0.86 o 
  -2  -6   3        3.38        3.40      0.66 o 
  -1  -6   3       18.54       24.38      1.02 o 
   0  -6   3      270.93      310.57      3.97 o 
   1  -6   3      301.76      335.62      3.88 o 
   2  -6   3        3.40        3.21      0.59 o 
   3  -6   3      240.83      226.29      3.58 o 
   4  -6   3      151.11      145.34      2.68 o 
   5  -6   3      169.22      174.86      2.58 o 
   6  -6   3        6.33        7.53      1.56 o 
   7  -6   3       48.49       41.94      2.60 o 
   8  -6   3       20.34       17.00      2.58 o 
  -8  -5   3       12.51       11.29      1.98 o 
  -7  -5   3       51.24       54.26      1.84 o 
  -6  -5   3        0.18       -0.72      0.72 o 
  -5  -5   3      115.47      109.79      3.30 o 
  -4  -5   3        5.25        3.35      0.60 o 
  -3  -5   3       18.80       25.65      0.88 o 
  -2  -5   3      203.48      169.43      2.26 o 
  -1  -5   3       14.31       15.99      0.70 o 
   0  -5   3       53.99       54.29      1.19 o 
   1  -5   3        0.01       -0.26      0.32 o 
   2  -5   3      388.84      504.06      5.29 o 
   3  -5   3       58.87       61.44      1.44 o 
   4  -5   3      502.77      511.47      5.60 o 
   5  -5   3       14.75       13.87      0.67 o 
   6  -5   3      160.53      162.47      4.26 o 
   7  -5   3       20.70       21.80      2.57 o 
   8  -5   3       25.49       29.29      1.95 o 
  -9  -4   3        0.91        1.73      2.86 o 
  -8  -4   3        1.06       -0.61      1.05 o 
  -7  -4   3        5.93        5.09      1.11 o 
  -6  -4   3        0.41       -0.55      0.55 o 
  -5  -4   3        1.45        1.82      0.58 o 
  -4  -4   3       26.92       30.16      1.01 o 
  -3  -4   3      105.06      109.41      1.62 o 
  -2  -4   3      175.73      168.60      2.15 o 
  -1  -4   3       11.22        5.14      0.45 o 
   0  -4   3      547.08      581.94      5.33 o 
   1  -4   3      389.12      360.82      4.16 o 
   2  -4   3      189.23      191.79      2.92 o 
   3  -4   3        0.77        0.83      0.40 o 
   4  -4   3       63.81       64.95      1.27 o 
   5  -4   3       89.77       98.90      2.62 o 
   6  -4   3       30.27       27.77      1.63 o 
   7  -4   3        2.27        1.10      0.98 o 
   8  -4   3       12.62       11.12      1.25 o 
  -9  -3   3       22.97       26.07      2.33 o 
  -8  -3   3       29.92       32.04      2.28 o 
  -7  -3   3      144.63      147.14      3.61 o 
  -6  -3   3        9.61        7.49      0.73 o 
  -5  -3   3       10.87       10.01      0.63 o 
  -4  -3   3       48.19       51.49      1.10 o 
  -3  -3   3       43.62       47.29      1.01 o 
  -2  -3   3        3.37        4.09      0.36 o 
  -1  -3   3      826.99      781.87      6.29 o 
   0  -3   3     3524.02     3644.72     27.35 o 
   1  -3   3      591.93      552.51      5.84 o 
   2  -3   3      827.07      793.22      8.61 o 
   3  -3   3        1.17        1.44      0.35 o 
   4  -3   3     1240.35     1304.15     12.85 o 
   5  -3   3      259.66      272.28      4.68 o 
   6  -3   3       66.89       64.57      2.20 o 
   7  -3   3        7.16        7.55      1.07 o 
   8  -3   3       13.14       17.45      1.45 o 
  -9  -2   3        0.01        0.09      1.29 o 
  -8  -2   3       73.62       74.17      3.19 o 
  -7  -2   3       19.39       20.48      2.45 o 
  -6  -2   3       60.27       57.35      1.34 o 
  -5  -2   3       17.85       18.53      0.79 o 
  -4  -2   3      190.30      206.40      2.34 o 
  -3  -2   3      133.40      138.65      1.72 o 
  -2  -2   3      686.19      752.62      6.21 o 
  -1  -2   3       87.66      133.17      1.40 o 
   0  -2   3      251.83      281.62      2.58 o 
   1  -2   3     2241.33     2167.43     19.84 o 
   2  -2   3        1.58        1.34      0.33 o 
   3  -2   3     1627.02     1731.33     19.48 o 
   4  -2   3      105.94      110.90      1.62 o 
   5  -2   3      132.76      138.77      2.80 o 
   6  -2   3        1.73        2.06      0.90 o 
   7  -2   3      116.87      121.08      3.62 o 
   8  -2   3        0.37       -0.67      1.25 o 
   9  -2   3        0.08       -0.71      0.98 o 
  -9  -1   3       22.44       22.69      1.84 o 
  -8  -1   3       55.99       56.64      2.85 o 
  -7  -1   3       31.16       29.37      2.29 o 
  -6  -1   3      236.49      238.82      4.03 o 
  -5  -1   3      273.56      276.09      3.29 o 
  -4  -1   3       24.85       30.81      0.96 o 
  -3  -1   3       28.81       40.02      1.25 o 
  -2  -1   3     1662.04     1450.03     12.55 o 
  -1  -1   3        1.90        1.12      0.23 o 
   0  -1   3      189.83      296.97      2.91 o 
   1  -1   3     4202.73     4127.44     37.34 o 
   2  -1   3      653.11      757.47      7.59 o 
   3  -1   3      172.79      180.87      2.49 o 
   4  -1   3        2.94        5.56      0.40 o 
   5  -1   3        1.39        2.69      0.67 o 
   6  -1   3        1.28        1.59      0.72 o 
   7  -1   3        2.04        0.74      0.95 o 
   8  -1   3        1.96        1.53      1.55 o 
   9  -1   3        5.14        5.87      1.29 o 
  -9   0   3        2.25        3.02      1.12 o 
  -8   0   3       10.05       11.33      1.18 o 
  -7   0   3        5.35        5.56      0.89 o 
  -6   0   3      213.32      224.08      3.67 o 
  -5   0   3        0.37        0.52      0.45 o 
  -4   0   3      148.97       98.22      1.41 o 
  -3   0   3     2430.90     2309.59     18.85 o 
  -2   0   3       89.28      108.19      1.35 o 
  -1   0   3     4900.17     5516.38     49.65 o 
   0   0   3     1971.33     2068.89     17.94 o 
   1   0   3     4420.15     4827.59     41.35 o 
   2   0   3      570.00      593.30      5.70 o 
   3   0   3      530.00      515.61      5.31 o 
   4   0   3      118.52      104.52      1.76 o 
   5   0   3        4.63        6.50      0.58 o 
   6   0   3        7.34        4.91      0.93 o 
   7   0   3        3.11        2.54      1.11 o 
   8   0   3        8.87        9.18      2.01 o 
   9   0   3        0.83        1.60      1.05 o 
  -9   1   3       38.97       38.24      3.20 o 
  -8   1   3       10.94       14.24      1.66 o 
  -7   1   3       51.01       51.49      1.72 o 
  -6   1   3       60.67       51.86      1.63 o 
  -5   1   3        7.23        3.98      0.66 o 
  -4   1   3      158.77      177.17      2.29 o 
  -3   1   3      599.82      446.18      5.01 o 
  -2   1   3     1223.17      979.10      9.65 o 
  -1   1   3     1276.56     1548.45     14.31 o 
   0   1   3       36.38       33.22      0.83 o 
   1   1   3      830.01      701.80      6.38 o 
   2   1   3       85.73       88.44      1.46 o 
   3   1   3     1242.48     1266.19     11.78 o 
   4   1   3       26.20       22.14      0.87 o 
   5   1   3        4.80        2.23      0.56 o 
   6   1   3        3.08        2.33      0.78 o 
   7   1   3       36.57       34.00      3.29 o 
   8   1   3        0.02       -0.36      1.20 o 
  -9   2   3        8.19        7.32      3.29 o 
  -8   2   3       19.98       21.90      3.59 o 
  -7   2   3        5.18        4.97      0.80 o 
  -6   2   3        1.18       -0.07      0.63 o 
  -5   2   3       11.96       14.35      0.94 o 
  -4   2   3       49.20       32.15      0.82 o 
  -3   2   3      610.84      584.12      5.99 o 
  -2   2   3     9066.67     9588.34     91.57 o 
  -1   2   3     3745.75     3626.08     34.82 o 
   0   2   3     2341.07     2369.59     19.60 o 
   1   2   3      106.03      108.95      1.56 o 
   2   2   3     2906.51     2917.02     25.20 o 
   3   2   3       49.97       45.48      1.26 o 
   4   2   3       47.48       46.45      1.14 o 
   5   2   3      864.75      891.89     10.85 o 
   6   2   3       19.77       18.20      1.26 o 
   7   2   3        0.00       -0.33      0.79 o 
   8   2   3        1.42        0.85      1.54 o 
  -9   3   3        3.46        0.02      2.81 o 
  -8   3   3       18.37       16.04      1.14 o 
  -7   3   3       19.37       16.53      1.55 o 
  -6   3   3        4.77        6.50      1.07 o 
  -5   3   3        5.70        8.50      0.71 o 
  -4   3   3      388.32      391.96      4.62 o 
  -3   3   3       21.05       23.32      0.73 o 
  -2   3   3      406.02      311.73      3.59 o 
  -1   3   3       77.81       60.99      1.20 o 
   0   3   3      162.79      185.64      2.45 o 
   1   3   3     1040.27      999.82     10.15 o 
   2   3   3      351.18      396.77      4.36 o 
   3   3   3       71.64       67.11      1.37 o 
   4   3   3      229.26      216.11      4.26 o 
   5   3   3      142.47      137.18      2.22 o 
   6   3   3       30.27       37.64      1.66 o 
   7   3   3        1.78        0.72      0.96 o 
   8   3   3        3.51        4.20      1.88 o 
  -9   4   3        0.69       -0.54      1.13 o 
  -8   4   3        0.00       -0.66      1.70 o 
  -7   4   3        4.74        4.24      0.93 o 
  -6   4   3       16.99       21.33      1.31 o 
  -5   4   3       28.01       30.14      0.96 o 
  -4   4   3        9.02       12.65      0.69 o 
  -3   4   3     1003.19      971.99      9.29 o 
  -2   4   3      609.84      551.69      5.34 o 
  -1   4   3     1614.84     1607.21     15.12 o 
   0   4   3      304.64      327.24      3.56 o 
   1   4   3       20.13       17.29      0.77 o 
   2   4   3       63.48       48.90      1.24 o 
   3   4   3        0.29        1.23      0.53 o 
   4   4   3       47.04       53.66      1.49 o 
   5   4   3      208.04      199.65      2.90 o 
   6   4   3       59.07       56.29      1.79 o 
   7   4   3        3.97        4.26      1.42 o 
   8   4   3        0.02       -1.17      1.30 o 
  -9   5   3        1.57       -0.38      0.95 o 
  -8   5   3       16.23       13.74      1.46 o 
  -7   5   3        5.20        4.50      1.09 o 
  -6   5   3      111.05      113.60      3.03 o 
  -5   5   3        2.92        3.19      0.56 o 
  -4   5   3       90.21      103.07      1.56 o 
  -3   5   3      108.66      101.77      1.93 o 
  -2   5   3      349.95      426.94      4.67 o 
  -1   5   3      215.94      206.03      2.70 o 
   0   5   3        1.61        0.80      0.57 o 
   1   5   3       33.12       35.26      1.28 o 
   2   5   3        3.87        7.46      0.78 o 
   3   5   3      101.37      122.58      3.28 o 
   4   5   3        1.12        1.78      0.69 o 
   5   5   3        7.83        8.49      1.14 o 
   6   5   3        0.56       -0.94      0.94 o 
   7   5   3        0.31       -0.25      2.07 o 
  -8   6   3        7.76        8.88      1.64 o 
  -7   6   3       12.85       12.69      1.58 o 
  -6   6   3       31.35       32.57      1.26 o 
  -5   6   3       38.23       37.58      1.58 o 
  -4   6   3       27.26       24.87      0.85 o 
  -3   6   3      196.13      207.78      2.83 o 
  -2   6   3       87.90       80.23      2.43 o 
  -1   6   3      142.91      157.60      2.51 o 
   0   6   3       24.22       22.47      1.66 o 
   1   6   3       50.86       38.60      1.46 o 
   2   6   3        0.54       -0.55      0.63 o 
   3   6   3       15.80       14.83      1.02 o 
   4   6   3       19.69       22.41      1.68 o 
   5   6   3       71.82       65.58      3.77 o 
   6   6   3        6.86       12.30      1.69 o 
   7   6   3        0.22        0.31      1.15 o 
  -8   7   3        5.57        6.71      1.54 o 
  -7   7   3        4.56        2.20      2.20 o 
  -6   7   3        0.02       -0.68      0.79 o 
  -5   7   3        0.01        0.10      0.56 o 
  -4   7   3        5.77        7.85      0.62 o 
  -3   7   3       24.10       30.97      1.09 o 
  -2   7   3        5.78        4.46      0.71 o 
  -1   7   3       15.40       16.17      0.92 o 
   0   7   3       76.38       91.58      2.09 o 
   1   7   3       84.14       84.11      2.38 o 
   2   7   3      114.88      125.59      3.21 o 
   3   7   3       30.52       37.63      1.92 o 
   4   7   3      178.71      199.37      4.48 o 
   5   7   3        0.66       -0.51      1.10 o 
   6   7   3        7.42       13.17      2.02 o 
  -7   8   3        9.57        9.12      1.22 o 
  -6   8   3        0.02        0.22      1.06 o 
  -5   8   3       26.15       23.47      1.90 o 
  -4   8   3       45.55       38.99      1.56 o 
  -3   8   3        0.26        0.21      0.66 o 
  -2   8   3       16.47       23.32      1.12 o 
  -1   8   3        0.00       -0.63      0.63 o 
   0   8   3        7.66       11.93      0.97 o 
   1   8   3        0.42        0.26      0.90 o 
   2   8   3        3.77       10.62      1.42 o 
   3   8   3        3.42       -0.67      1.09 o 
   4   8   3        8.05        4.37      1.38 o 
   5   8   3       16.30       14.51      2.12 o 
   6   8   3       16.46       21.55      5.51 o 
  -7   9   3        0.10       -0.72      1.23 o 
  -6   9   3       37.69       42.65      2.59 o 
  -5   9   3       93.21      100.03      3.32 o 
  -4   9   3       15.82       15.79      1.35 o 
  -3   9   3       36.62       34.97      1.61 o 
  -2   9   3       21.21       20.81      1.38 o 
  -1   9   3      122.61      123.49      3.81 o 
   0   9   3       10.59        6.36      1.27 o 
   1   9   3        1.66        3.57      1.14 o 
   2   9   3       38.60       39.28      2.17 o 
   3   9   3       11.80       19.28      2.67 o 
   4   9   3        1.00        0.34      1.31 o 
   5   9   3        0.18       -1.17      2.44 o 
  -6  10   3        0.51        0.61      1.71 o 
  -5  10   3        7.28        7.52      1.43 o 
  -4  10   3       66.49       63.59      2.67 o 
  -3  10   3        1.49        3.27      1.06 o 
  -2  10   3        6.85        8.81      1.40 o 
  -1  10   3       43.88       48.48      2.36 o 
   0  10   3       83.43      102.38      3.37 o 
   1  10   3        0.75        1.83      1.33 o 
   2  10   3        0.04        0.34      1.38 o 
   3  10   3       10.19        7.64      1.58 o 
   4  10   3        4.73        2.98      1.56 o 
  -5  11   3       14.45       17.98      1.80 o 
  -4  11   3        1.06        1.73      1.56 o 
  -3  11   3       18.86       18.17      1.97 o 
  -2  11   3        0.19        1.88      1.24 o 
  -1  11   3       15.53       10.80      1.62 o 
   0  11   3        0.01       -0.30      1.27 o 
   1  11   3        6.23        5.23      1.60 o 
   2  11   3        0.29        1.25      1.95 o 
   3  11   3        0.13        0.96      1.53 o 
  -3  12   3        5.53        5.13      1.86 o 
  -2  12   3        9.72       13.10      2.25 o 
  -1  12   3        1.58       -0.39      1.48 o 
   0  12   3        9.73        4.20      1.75 o 
   1  12   3        9.42       11.99      2.08 o 
  -2 -12   4        1.06        1.96      1.48 o 
  -1 -12   4        1.01        1.97      1.44 o 
   0 -12   4        0.03       -1.25      1.25 o 
   1 -12   4        2.00        0.03      1.26 o 
   2 -12   4        6.43        3.86      1.54 o 
   3 -12   4        2.34        1.68      1.55 o 
  -4 -11   4        0.01        0.71      1.66 o 
  -3 -11   4       10.73        8.33      1.70 o 
  -2 -11   4        0.90       -0.10      1.23 o 
  -1 -11   4       35.03       33.46      2.38 o 
   0 -11   4        0.99       -0.88      1.15 o 
   1 -11   4       12.74       12.02      1.63 o 
   2 -11   4        7.26        2.61      1.33 o 
   3 -11   4        3.14        5.56      1.68 o 
   4 -11   4        9.79       13.57      2.60 o 
   5 -11   4        1.10        1.41      1.86 o 
  -5 -10   4        2.65        1.03      1.34 o 
  -4 -10   4       32.78       41.34      4.29 o 
  -3 -10   4       26.70       31.36      2.11 o 
  -2 -10   4       23.01       23.61      2.61 o 
  -1 -10   4        0.12        1.28      1.12 o 
   0 -10   4      321.22      311.71      6.14 o 
   1 -10   4      255.28      255.49      5.31 o 
   2 -10   4        3.92        2.82      1.19 o 
   3 -10   4       10.73       11.06      1.80 o 
   4 -10   4      108.43      104.36      5.04 o 
   5 -10   4       27.69       27.46      2.74 o 
   6 -10   4       22.16       24.39      2.62 o 
  -6  -9   4        2.55        6.12      1.76 o 
  -5  -9   4       32.79       34.39      2.37 o 
  -4  -9   4       23.96       15.31      1.62 o 
  -3  -9   4        1.72       -0.48      0.98 o 
  -2  -9   4        9.62       11.52      1.29 o 
  -1  -9   4      463.34      505.11      9.32 o 
   0  -9   4      347.79      342.42      5.74 o 
   1  -9   4       27.95       25.41      1.68 o 
   2  -9   4      133.49      136.50      3.41 o 
   3  -9   4      223.58      229.38      5.08 o 
   4  -9   4       90.24      105.12      4.76 o 
   5  -9   4        3.65        1.05      1.56 o 
   6  -9   4       13.92       13.19      1.97 o 
  -7  -8   4        0.00        0.06      1.32 o 
  -6  -8   4        8.32        8.73      1.78 o 
  -5  -8   4       27.20       27.77      2.12 o 
  -4  -8   4        3.54        5.47      1.16 o 
  -3  -8   4        6.28        9.98      1.18 o 
  -2  -8   4       35.72       35.84      1.51 o 
  -1  -8   4       35.31       35.83      1.55 o 
   0  -8   4       59.42       49.69      1.58 o 
   1  -8   4      140.09      141.19      2.86 o 
   2  -8   4      121.67      153.98      2.57 o 
   3  -8   4        0.07       -0.09      0.74 o 
   4  -8   4       84.37       83.62      2.41 o 
   5  -8   4        1.24       -0.31      1.10 o 
   6  -8   4        9.94       14.73      1.57 o 
   7  -8   4       19.33       16.26      2.30 o 
  -7  -7   4        9.92        9.94      1.49 o 
  -6  -7   4        0.05        1.19      1.13 o 
  -5  -7   4       76.63       79.52      2.61 o 
  -4  -7   4        0.15       -0.64      0.64 o 
  -3  -7   4       37.16       33.68      1.14 o 
  -2  -7   4       30.18       34.71      1.33 o 
  -1  -7   4       77.88       94.21      2.14 o 
   0  -7   4       14.52       11.29      0.81 o 
   1  -7   4        4.16        3.28      0.65 o 
   2  -7   4      409.29      404.15      5.22 o 
   3  -7   4      250.97      231.15      4.32 o 
   4  -7   4       14.42       16.86      0.97 o 
   5  -7   4       24.19       26.00      1.54 o 
   6  -7   4       98.80      110.59      3.84 o 
   7  -7   4       32.88       25.41      2.69 o 
  -8  -6   4        1.62        1.02      1.50 o 
  -7  -6   4        1.25        0.90      1.06 o 
  -6  -6   4        4.72        5.11      1.25 o 
  -5  -6   4       69.52       75.60      1.83 o 
  -4  -6   4       64.36       61.75      1.43 o 
  -3  -6   4       53.43       52.01      1.35 o 
  -2  -6   4       79.14       73.24      1.50 o 
  -1  -6   4        0.12        1.18      0.80 o 
   0  -6   4       37.31       33.99      1.11 o 
   1  -6   4       94.73      105.53      1.80 o 
   2  -6   4       98.87       92.29      1.53 o 
   3  -6   4       36.32       39.54      1.38 o 
   4  -6   4      100.81      100.83      1.71 o 
   5  -6   4       43.79       44.78      1.83 o 
   6  -6   4       74.74       75.07      2.32 o 
   7  -6   4        1.56        3.01      1.47 o 
   8  -6   4       29.30       30.79      2.30 o 
  -8  -5   4        1.10        3.10      1.45 o 
  -7  -5   4        0.89       -0.68      0.68 o 
  -6  -5   4      212.51      211.81      3.32 o 
  -5  -5   4       29.89       26.66      1.10 o 
  -4  -5   4      146.30      159.15      2.35 o 
  -3  -5   4      112.04      132.46      2.01 o 
  -2  -5   4      115.55      139.34      1.98 o 
  -1  -5   4       99.71       87.71      1.62 o 
   0  -5   4       17.68       17.05      0.73 o 
   1  -5   4        0.95        1.67      0.49 o 
   2  -5   4        0.56        2.33      0.53 o 
   3  -5   4      184.21      186.09      2.80 o 
   4  -5   4       21.62       27.18      0.95 o 
   5  -5   4      171.79      178.46      2.91 o 
   6  -5   4        0.02       -1.38      1.38 o 
   7  -5   4      112.60      111.33      4.05 o 
   8  -5   4       13.40       15.95      1.75 o 
  -9  -4   4        2.73        3.23      2.18 o 
  -8  -4   4       22.87       22.05      1.62 o 
  -7  -4   4      149.64      153.13      3.30 o 
  -6  -4   4       50.38       53.16      1.40 o 
  -5  -4   4       60.77       53.13      1.64 o 
  -4  -4   4       23.24       16.41      0.78 o 
  -3  -4   4     1211.15     1278.72     11.03 o 
  -2  -4   4      102.50       96.49      1.39 o 
  -1  -4   4       89.04       47.75      1.07 o 
   0  -4   4     2033.31     1965.39     16.50 o 
   1  -4   4      347.80      398.26      4.55 o 
   2  -4   4       77.10       91.23      1.85 o 
   3  -4   4      773.67      807.24      8.93 o 
   4  -4   4      333.00      340.71      4.23 o 
   5  -4   4      635.33      637.97      7.74 o 
   6  -4   4       59.52       64.19      2.83 o 
   7  -4   4        1.69       -1.01      1.01 o 
   8  -4   4       48.93       49.17      2.58 o 
  -9  -3   4        1.23       -1.35      1.35 o 
  -8  -3   4       13.94       14.30      1.88 o 
  -7  -3   4      370.63      373.50      5.59 o 
  -6  -3   4        0.90       -0.04      0.56 o 
  -5  -3   4      369.00      399.30      4.21 o 
  -4  -3   4       77.01      103.00      1.75 o 
  -3  -3   4     1892.41     2034.43     16.92 o 
  -2  -3   4     1120.11     1102.05      9.40 o 
  -1  -3   4       94.27       67.78      1.06 o 
   0  -3   4       69.85       72.98      1.16 o 
   1  -3   4      669.35      655.20      6.90 o 
   2  -3   4      154.42      147.12      2.36 o 
   3  -3   4      644.24      644.55      7.16 o 
   4  -3   4      428.48      497.98      6.33 o 
   5  -3   4      270.54      296.47      5.80 o 
   6  -3   4       57.87       67.92      2.90 o 
   7  -3   4       11.62       13.42      3.27 o 
   8  -3   4       17.71       15.14      1.52 o 
  -9  -2   4        6.11        7.27      1.59 o 
  -8  -2   4      162.76      167.13      4.40 o 
  -7  -2   4        1.65        0.75      0.69 o 
  -6  -2   4        1.96        1.82      0.56 o 
  -5  -2   4      150.77      159.16      2.16 o 
  -4  -2   4      485.70      480.44      5.97 o 
  -3  -2   4       61.82       59.83      1.12 o 
  -2  -2   4      173.18      184.91      2.12 o 
  -1  -2   4      140.03      197.25      2.03 o 
   0  -2   4     3365.71     3149.99     25.86 o 
   1  -2   4      978.92     1180.59     11.78 o 
   2  -2   4        1.42        3.19      0.60 o 
   3  -2   4     1000.26     1037.80     11.05 o 
   4  -2   4      166.29      163.80      2.48 o 
   5  -2   4       18.54       14.38      1.25 o 
   6  -2   4       54.15       47.42      2.58 o 
   7  -2   4       13.47       14.24      2.41 o 
   8  -2   4       71.70       69.33      2.95 o 
  -9  -1   4       25.03       21.78      1.86 o 
  -8  -1   4       12.69       11.18      1.47 o 
  -7  -1   4       25.65       25.19      1.55 o 
  -6  -1   4        8.59        9.02      1.02 o 
  -5  -1   4       17.77       19.75      0.78 o 
  -4  -1   4      416.36      397.07      3.88 o 
  -3  -1   4       10.85       14.05      0.47 o 
  -2  -1   4        0.02        0.26      0.27 o 
  -1  -1   4     1245.17     1113.68     11.07 o 
   0  -1   4     1935.81     2066.11     18.01 o 
   1  -1   4     3115.82     3191.80     29.04 o 
   2  -1   4       49.76       52.50      1.25 o 
   3  -1   4      531.93      553.48      5.73 o 
   4  -1   4       50.67       66.36      1.51 o 
   5  -1   4        3.93        5.91      0.56 o 
   6  -1   4       48.52       43.52      2.29 o 
   7  -1   4        0.33       -0.66      0.97 o 
   8  -1   4       40.95       34.78      3.34 o 
  -9   0   4        0.63       -1.27      2.07 o 
  -8   0   4        2.05        0.25      0.91 o 
  -7   0   4        0.27        1.18      0.84 o 
  -6   0   4      218.40      231.36      3.87 o 
  -5   0   4        0.60       -0.39      0.39 o 
  -4   0   4      201.72      199.36      2.49 o 
  -3   0   4      230.20      287.24      3.05 o 
  -2   0   4      223.70      160.27      2.03 o 
  -1   0   4      361.04      423.63      4.30 o 
   0   0   4     2069.09     2408.01     20.91 o 
   1   0   4      621.36      710.54      6.91 o 
   2   0   4      673.15      738.25      8.10 o 
   3   0   4       66.59       74.46      1.26 o 
   4   0   4       45.58       47.98      1.17 o 
   5   0   4       25.65       25.44      1.08 o 
   6   0   4       91.28       76.73      4.19 o 
   7   0   4      145.74      174.61      6.18 o 
   8   0   4        0.54       -0.63      1.37 o 
  -9   1   4        0.08       -0.47      1.25 o 
  -8   1   4        1.39       -0.10      0.80 o 
  -7   1   4       34.69       34.38      1.59 o 
  -6   1   4       89.29      106.36      2.62 o 
  -5   1   4      288.28      300.31      4.33 o 
  -4   1   4       11.46       10.72      0.57 o 
  -3   1   4      306.99      304.91      3.20 o 
  -2   1   4      134.64      103.31      1.74 o 
  -1   1   4     3653.78     3407.77     30.92 o 
   0   1   4      112.75       98.01      1.36 o 
   1   1   4      143.51      119.05      1.74 o 
   2   1   4      331.53      342.59      3.69 o 
   3   1   4      261.36      252.46      3.08 o 
   4   1   4        0.45        0.06      0.43 o 
   5   1   4       32.15       29.76      1.11 o 
   6   1   4      333.20      355.77      5.95 o 
   7   1   4       14.61       12.22      3.59 o 
   8   1   4        5.48        2.65      1.80 o 
  -9   2   4        8.08        8.63      1.17 o 
  -8   2   4       40.73       47.70      1.89 o 
  -7   2   4       66.66       68.08      2.92 o 
  -6   2   4      204.69      200.61      4.47 o 
  -5   2   4        0.01       -0.42      0.42 o 
  -4   2   4      125.04      117.93      1.86 o 
  -3   2   4      207.85      183.48      2.50 o 
  -2   2   4     4435.02     4391.25     45.21 o 
  -1   2   4     1304.29     1220.64     12.89 o 
   0   2   4     1577.54     1609.41     14.29 o 
   1   2   4     3075.58     3239.38     31.16 o 
   2   2   4       53.54       63.03      1.25 o 
   3   2   4       10.88       15.68      1.05 o 
   4   2   4        5.81        8.12      0.63 o 
   5   2   4      190.57      191.59      2.60 o 
   6   2   4       22.76       26.65      1.46 o 
   7   2   4       48.16       48.37      3.03 o 
   8   2   4        2.98        3.52      1.29 o 
  -9   3   4        6.11        3.79      1.10 o 
  -8   3   4        0.47        1.25      0.88 o 
  -7   3   4       93.24       89.32      4.11 o 
  -6   3   4       21.62       18.86      1.72 o 
  -5   3   4       21.37       19.83      0.78 o 
  -4   3   4       79.20       81.83      1.38 o 
  -3   3   4       10.70       19.73      0.77 o 
  -2   3   4     3657.71     3825.68     34.71 o 
  -1   3   4        0.09        0.48      0.55 o 
   0   3   4       59.69      101.54      1.99 o 
   1   3   4       44.25       50.50      1.21 o 
   2   3   4      274.69      288.04      3.44 o 
   3   3   4       20.18       20.02      0.86 o 
   4   3   4       27.77       28.84      1.12 o 
   5   3   4       40.93       36.90      1.18 o 
   6   3   4       23.09       26.04      1.62 o 
   7   3   4       12.21       10.74      1.33 o 
   8   3   4        0.76        1.27      2.48 o 
  -9   4   4        0.05       -0.12      0.98 o 
  -8   4   4       43.98       44.83      1.98 o 
  -7   4   4        5.99        6.94      1.17 o 
  -6   4   4      145.37      138.02      3.32 o 
  -5   4   4       83.27       88.75      1.73 o 
  -4   4   4       15.07       18.98      0.78 o 
  -3   4   4        0.17        0.04      0.39 o 
  -2   4   4      663.42      648.68      6.58 o 
  -1   4   4      604.14      643.38      6.63 o 
   0   4   4       43.02       33.64      0.94 o 
   1   4   4        4.48        7.75      0.66 o 
   2   4   4       85.97       87.69      1.83 o 
   3   4   4        1.05        0.58      0.56 o 
   4   4   4       40.33       50.31      1.67 o 
   5   4   4       69.76       83.15      1.85 o 
   6   4   4        3.03        3.02      0.78 o 
   7   4   4       28.97       20.81      2.33 o 
   8   4   4       12.73       12.13      1.91 o 
  -9   5   4        6.17        8.00      1.37 o 
  -8   5   4        0.41        0.18      0.98 o 
  -7   5   4       49.88       41.59      1.94 o 
  -6   5   4       22.80       15.76      1.20 o 
  -5   5   4       96.15      110.02      1.93 o 
  -4   5   4        2.44        5.14      0.54 o 
  -3   5   4      584.39      515.41      5.51 o 
  -2   5   4       52.11       65.67      1.34 o 
  -1   5   4        7.70        2.59      0.61 o 
   0   5   4      365.52      330.76      4.26 o 
   1   5   4      192.71      183.85      2.90 o 
   2   5   4        6.01        4.23      0.68 o 
   3   5   4        1.99        0.97      0.58 o 
   4   5   4        2.41        2.41      0.73 o 
   5   5   4      155.02      169.85      3.81 o 
   6   5   4        2.50        3.63      1.40 o 
   7   5   4        4.05        4.77      1.95 o 
  -8   6   4        9.91       10.93      1.63 o 
  -7   6   4        0.16       -0.31      0.98 o 
  -6   6   4        1.87        1.41      0.73 o 
  -5   6   4        0.27       -0.52      0.52 o 
  -4   6   4       13.06       12.49      0.75 o 
  -3   6   4        1.84        0.08      0.63 o 
  -2   6   4        2.20        0.99      0.46 o 
  -1   6   4      164.55      154.50      2.54 o 
   0   6   4       24.01       25.11      1.30 o 
   1   6   4        7.25        5.95      0.87 o 
   2   6   4       17.55       18.02      1.17 o 
   3   6   4        0.01       -0.31      0.67 o 
   4   6   4      234.73      234.47      5.46 o 
   5   6   4        7.81        6.01      1.35 o 
   6   6   4        0.60        0.92      1.29 o 
   7   6   4        3.45        6.37      1.40 o 
  -8   7   4       12.77       11.86      1.84 o 
  -7   7   4        0.59       -0.73      0.73 o 
  -6   7   4        6.15        7.73      0.91 o 
  -5   7   4        0.01       -0.40      0.61 o 
  -4   7   4        0.04       -0.35      0.51 o 
  -3   7   4       93.94       85.58      1.92 o 
  -2   7   4      110.35      107.43      2.31 o 
  -1   7   4      161.13      163.68      2.76 o 
   0   7   4       46.04       50.30      1.86 o 
   1   7   4      199.52      217.04      4.10 o 
   2   7   4       13.66       18.04      2.01 o 
   3   7   4        1.79       -0.02      1.02 o 
   4   7   4       65.13       61.00      2.88 o 
   5   7   4       12.19       24.21      4.12 o 
   6   7   4        7.02        5.70      1.76 o 
  -7   8   4        0.04       -0.97      1.14 o 
  -6   8   4       25.14       23.41      1.78 o 
  -5   8   4        5.81        4.59      1.01 o 
  -4   8   4        3.21        3.19      0.74 o 
  -3   8   4        4.05        7.31      0.91 o 
  -2   8   4        0.38       -0.43      0.68 o 
  -1   8   4       93.73       98.68      2.22 o 
   0   8   4        0.84       -0.70      0.70 o 
   1   8   4       20.33       20.43      1.52 o 
   2   8   4        3.68        1.00      1.09 o 
   3   8   4       12.31       13.18      2.00 o 
   4   8   4       24.91       17.47      1.91 o 
   5   8   4        0.30       -0.40      1.49 o 
  -7   9   4       10.31       11.49      2.15 o 
  -6   9   4       10.49       14.95      1.19 o 
  -5   9   4       11.64       11.15      1.54 o 
  -4   9   4       12.84       10.22      1.28 o 
  -3   9   4       38.53       26.84      1.50 o 
  -2   9   4        0.46        2.07      0.92 o 
  -1   9   4       12.36        6.79      1.11 o 
   0   9   4       89.25       84.91      3.01 o 
   1   9   4        6.01        6.75      1.39 o 
   2   9   4        0.03       -1.13      1.13 o 
   3   9   4        4.27        4.92      1.46 o 
   4   9   4       14.47       14.50      1.95 o 
   5   9   4        0.05       -0.39      1.51 o 
  -6  10   4       41.70       40.88      2.06 o 
  -5  10   4       35.13       39.53      2.22 o 
  -4  10   4       65.93       83.35      3.74 o 
  -3  10   4        0.07       -0.20      0.96 o 
  -2  10   4        0.51        3.08      1.25 o 
  -1  10   4       90.34       72.44      2.88 o 
   0  10   4       10.39       11.11      1.80 o 
   1  10   4        2.99        2.36      1.40 o 
   2  10   4        1.57        0.68      1.39 o 
   3  10   4        7.99        5.67      2.86 o 
   4  10   4        0.08       -1.56      1.56 o 
  -4  11   4        6.39       10.60      1.92 o 
  -3  11   4        0.07        2.21      1.39 o 
  -2  11   4        8.60        2.96      1.51 o 
  -1  11   4        0.02        2.96      1.39 o 
   0  11   4       13.88       12.28      1.92 o 
   1  11   4        2.43        4.28      1.62 o 
   2  11   4        2.84        3.20      1.60 o 
  -2  12   4        1.41       -1.51      1.51 o 
  -1  12   4        2.05        0.73      1.54 o 
   0  12   4        4.47        6.50      1.95 o 
  -2 -12   5        6.81        5.96      1.84 o 
  -1 -12   5        7.74        5.25      1.73 o 
   0 -12   5       25.72       26.74      2.35 o 
   1 -12   5        5.57        3.68      2.53 o 
   2 -12   5        0.19       -1.29      1.29 o 
   3 -12   5        1.38        1.66      1.59 o 
  -4 -11   5        0.06        2.97      1.70 o 
  -3 -11   5        1.88       -0.89      1.58 o 
  -2 -11   5       33.63       35.87      2.66 o 
  -1 -11   5        8.98       10.17      1.71 o 
   0 -11   5       26.65       25.99      1.98 o 
   1 -11   5        3.43        1.34      1.23 o 
   2 -11   5        6.31        4.81      1.93 o 
   3 -11   5        3.67        4.72      2.03 o 
   4 -11   5       10.29        6.51      2.17 o 
  -5 -10   5        0.60       -1.28      1.28 o 
  -4 -10   5       59.25       60.09      3.00 o 
  -3 -10   5        0.95        1.18      1.65 o 
  -2 -10   5       74.05       90.74      3.47 o 
  -1 -10   5      160.56      165.85      4.22 o 
   0 -10   5      187.02      190.22      4.58 o 
   1 -10   5       66.62       66.97      2.72 o 
   2 -10   5       55.59       54.53      3.20 o 
   3 -10   5       56.21       61.24      3.24 o 
   4 -10   5       77.28       88.77      4.73 o 
   5 -10   5       11.85       17.38      2.41 o 
  -6  -9   5        1.10       -0.92      1.39 o 
  -5  -9   5        1.40        3.71      1.51 o 
  -4  -9   5       10.22       12.66      1.48 o 
  -3  -9   5        8.21        6.74      1.36 o 
  -2  -9   5      137.97      149.07      3.20 o 
  -1  -9   5       26.13       24.43      1.52 o 
   0  -9   5        0.03       -0.58      0.97 o 
   1  -9   5       49.14       49.04      2.22 o 
   2  -9   5        9.20        8.12      1.24 o 
   3  -9   5      107.02      104.74      3.97 o 
   4  -9   5        0.63        0.46      1.58 o 
   5  -9   5        2.66        2.00      1.63 o 
   6  -9   5        0.93        1.65      1.46 o 
  -7  -8   5        4.37        1.67      1.89 o 
  -6  -8   5       17.38       21.23      2.08 o 
  -5  -8   5       84.45       85.03      3.08 o 
  -4  -8   5       64.65       59.56      3.43 o 
  -3  -8   5       50.53       48.95      1.95 o 
  -2  -8   5       47.29       48.53      1.75 o 
  -1  -8   5      628.33      626.29      8.03 o 
   0  -8   5      437.15      435.92      5.59 o 
   1  -8   5        0.01       -0.09      0.62 o 
   2  -8   5        0.37       -0.21      0.67 o 
   3  -8   5       56.90       51.97      2.06 o 
   4  -8   5      114.81      110.66      3.81 o 
   5  -8   5        0.07       -0.26      1.15 o 
   6  -8   5        2.69        2.83      1.29 o 
   7  -8   5        0.58       -0.17      2.14 o 
  -7  -7   5        1.16        0.31      1.87 o 
  -6  -7   5       41.61       44.39      2.07 o 
  -5  -7   5       43.49       40.12      1.62 o 
  -4  -7   5       55.69       48.99      1.64 o 
  -3  -7   5        7.94       10.38      0.80 o 
  -2  -7   5      344.29      357.39      4.35 o 
  -1  -7   5       64.31       56.20      1.70 o 
   0  -7   5       42.35       42.21      1.34 o 
   1  -7   5      442.59      496.18      5.57 o 
   2  -7   5       83.54       87.78      1.71 o 
   3  -7   5        0.22       -0.51      0.51 o 
   4  -7   5        4.78        7.98      0.89 o 
   5  -7   5       33.22       38.26      1.82 o 
   6  -7   5       57.46       59.04      2.12 o 
   7  -7   5        0.00       -0.16      2.08 o 
  -8  -6   5        1.18        0.67      1.54 o 
  -7  -6   5        2.68        2.59      1.04 o 
  -6  -6   5       88.07       73.01      2.50 o 
  -5  -6   5       35.39       38.02      1.45 o 
  -4  -6   5       11.96       10.26      0.76 o 
  -3  -6   5        8.29        6.62      0.68 o 
  -2  -6   5       94.49      122.85      2.05 o 
  -1  -6   5      322.75      288.00      4.33 o 
   0  -6   5      248.24      229.50      3.27 o 
   1  -6   5       30.82       26.89      0.93 o 
   2  -6   5      289.80      324.31      6.19 o 
   3  -6   5      159.51      157.77      2.93 o 
   4  -6   5      103.81       98.04      1.78 o 
   5  -6   5        2.72        4.18      0.95 o 
   6  -6   5      194.47      202.34      6.18 o 
   7  -6   5       10.42        9.34      3.03 o 
  -8  -5   5        0.27        0.33      1.28 o 
  -7  -5   5        0.00       -0.72      0.72 o 
  -6  -5   5       35.43       35.95      1.59 o 
  -5  -5   5        0.84       -0.50      0.50 o 
  -4  -5   5       11.65        9.72      0.70 o 
  -3  -5   5       35.31       37.93      1.09 o 
  -2  -5   5        5.22        1.21      0.49 o 
  -1  -5   5       20.93       17.78      0.85 o 
   0  -5   5      140.30      133.03      2.04 o 
   1  -5   5     2290.27     2675.33     26.14 o 
   2  -5   5      650.54      722.06      7.86 o 
   3  -5   5        8.65        6.35      0.69 o 
   4  -5   5        2.96        3.66      0.59 o 
   5  -5   5     1162.83     1163.41     13.70 o 
   6  -5   5       92.47      102.51      4.07 o 
   7  -5   5      124.08      116.86      4.95 o 
   8  -5   5       50.83       45.78      2.73 o 
  -9  -4   5        3.89        6.64      3.03 o 
  -8  -4   5       12.56       14.03      1.70 o 
  -7  -4   5       89.61       93.17      3.26 o 
  -6  -4   5       32.88       35.60      1.45 o 
  -5  -4   5       84.09       82.67      1.97 o 
  -4  -4   5        4.73        3.41      0.55 o 
  -3  -4   5       13.92       11.14      0.64 o 
  -2  -4   5       98.52      124.14      1.85 o 
  -1  -4   5     1210.22     1130.78     10.98 o 
   0  -4   5        3.00        8.68      0.62 o 
   1  -4   5     1095.18     1166.13     12.74 o 
   2  -4   5       29.53       27.82      0.92 o 
   3  -4   5      113.50      115.42      2.49 o 
   4  -4   5      212.64      209.68      3.27 o 
   5  -4   5      290.67      290.92      4.14 o 
   6  -4   5       15.31       15.40      3.66 o 
   7  -4   5        2.16       -0.82      1.17 o 
   8  -4   5        2.22       -0.24      1.21 o 
  -9  -3   5       16.23       16.93      2.26 o 
  -8  -3   5        4.27        5.08      0.96 o 
  -7  -3   5       14.99       13.95      1.84 o 
  -6  -3   5       18.24       16.66      0.93 o 
  -5  -3   5      214.79      220.55      2.77 o 
  -4  -3   5        1.00       -0.07      0.36 o 
  -3  -3   5       16.13        7.60      0.54 o 
  -2  -3   5       64.76       58.72      1.22 o 
  -1  -3   5      624.12      591.67      5.75 o 
   0  -3   5      492.39      568.97      5.87 o 
   1  -3   5     3353.09     3469.95     39.31 o 
   2  -3   5     1972.69     1978.31     22.64 o 
   3  -3   5      888.56      831.43      9.19 o 
   4  -3   5       19.22       18.93      0.88 o 
   5  -3   5      760.62      739.49      8.95 o 
   6  -3   5        3.04        1.21      1.10 o 
   7  -3   5        8.02        6.95      1.36 o 
   8  -3   5       45.70       46.63      2.67 o 
  -9  -2   5       19.64       15.66      1.76 o 
  -8  -2   5       36.88       36.22      2.19 o 
  -7  -2   5      185.19      186.14      3.62 o 
  -6  -2   5       13.72       13.90      0.81 o 
  -5  -2   5       42.14       45.36      1.07 o 
  -4  -2   5      148.38      141.76      1.92 o 
  -3  -2   5       63.59       65.89      1.30 o 
  -2  -2   5       51.01       37.14      0.93 o 
  -1  -2   5     2328.16     2273.08     19.85 o 
   0  -2   5       40.12       57.28      1.14 o 
   1  -2   5       79.79       85.39      1.52 o 
   2  -2   5        5.90        8.94      0.85 o 
   3  -2   5        4.89        9.33      0.60 o 
   4  -2   5      540.17      570.04      7.11 o 
   5  -2   5        0.08       -0.50      0.50 o 
   6  -2   5       10.60       10.44      1.41 o 
   7  -2   5        4.67        1.34      1.17 o 
   8  -2   5       15.69       16.37      1.78 o 
  -9  -1   5       54.30       53.02      2.57 o 
  -8  -1   5      141.19      144.64      3.94 o 
  -7  -1   5       42.35       37.01      1.88 o 
  -6  -1   5       15.76       16.97      0.78 o 
  -5  -1   5      200.82      229.48      3.20 o 
  -4  -1   5      891.20      938.64      8.51 o 
  -3  -1   5      450.30      438.41      4.85 o 
  -2  -1   5      581.48      655.07      6.85 o 
  -1  -1   5      757.93      884.55      8.55 o 
   0  -1   5     4746.05     4578.09     41.52 o 
   1  -1   5     1030.32      928.77     12.11 o 
   2  -1   5       36.88       35.01      1.06 o 
   3  -1   5       28.50       28.38      0.84 o 
   4  -1   5      249.23      255.41      3.67 o 
   5  -1   5       78.94       75.11      1.49 o 
   6  -1   5       41.70       42.66      2.50 o 
   7  -1   5        6.49        0.99      1.67 o 
   8  -1   5        2.77        2.13      1.44 o 
  -9   0   5        6.24       10.28      1.38 o 
  -8   0   5        0.45        3.36      1.09 o 
  -7   0   5       40.64       34.63      1.80 o 
  -6   0   5      124.18      143.39      2.57 o 
  -5   0   5      363.96      373.15      4.87 o 
  -4   0   5      290.02      279.97      3.10 o 
  -3   0   5     2292.43     2303.17     22.31 o 
  -2   0   5      482.17      354.14      4.29 o 
  -1   0   5     6539.84     6316.21     56.99 o 
   0   0   5      282.73      325.06      3.38 o 
   1   0   5     5361.30     5282.92     53.91 o 
   2   0   5      446.15      478.47      5.99 o 
   3   0   5     1219.94     1304.75     13.00 o 
   4   0   5       34.21       39.49      0.99 o 
   5   0   5       23.24       20.40      0.96 o 
   6   0   5       63.88       59.10      1.73 o 
   7   0   5       18.21       15.81      5.07 o 
   8   0   5        9.77        8.74      1.69 o 
  -9   1   5        0.02       -0.01      1.00 o 
  -8   1   5        3.51        1.02      0.97 o 
  -7   1   5       28.82       26.01      1.47 o 
  -6   1   5       18.85       26.71      1.40 o 
  -5   1   5        9.88        9.13      0.69 o 
  -4   1   5      510.36      542.97      5.41 o 
  -3   1   5        6.05        4.97      0.48 o 
  -2   1   5     2224.33     2429.00     25.37 o 
  -1   1   5      559.49      525.93      5.38 o 
   0   1   5       26.45       28.33      0.81 o 
   1   1   5     1352.89     1498.99     15.96 o 
   2   1   5      197.52      190.68      2.43 o 
   3   1   5      323.07      316.64      6.57 o 
   4   1   5        0.55        0.32      0.43 o 
   5   1   5      106.09      108.71      2.26 o 
   6   1   5       26.01       25.34      1.34 o 
   7   1   5       41.21       39.41      2.70 o 
   8   1   5        8.91        6.94      3.92 o 
  -9   2   5        0.02       -0.46      0.94 o 
  -8   2   5        4.64        5.80      1.07 o 
  -7   2   5       21.24       18.61      1.34 o 
  -6   2   5      134.85      142.35      3.31 o 
  -5   2   5      112.48      108.49      1.88 o 
  -4   2   5      573.38      547.18      5.48 o 
  -3   2   5      101.50       94.98      1.85 o 
  -2   2   5     1246.33     1160.45     12.59 o 
  -1   2   5     1802.84     1794.82     17.88 o 
   0   2   5     2389.68     2265.99     22.34 o 
   1   2   5       36.19       43.00      1.11 o 
   2   2   5       31.00       27.41      0.89 o 
   3   2   5      117.77      131.23      2.33 o 
   4   2   5      101.45      103.29      1.90 o 
   5   2   5        0.08        0.73      0.53 o 
   6   2   5        9.75       11.92      1.24 o 
   7   2   5        7.78       12.69      1.24 o 
   8   2   5        1.69        3.91      1.73 o 
  -9   3   5        0.54       -0.07      0.98 o 
  -8   3   5       11.14       14.41      1.75 o 
  -7   3   5       49.33       61.98      3.04 o 
  -6   3   5       20.82       21.61      1.18 o 
  -5   3   5       14.06       21.16      0.87 o 
  -4   3   5        2.00        3.34      0.51 o 
  -3   3   5       91.13      116.15      2.20 o 
  -2   3   5      432.21      394.62      4.94 o 
  -1   3   5      601.40      558.02      6.64 o 
   0   3   5      456.47      503.84      5.74 o 
   1   3   5     1831.90     2038.07     19.09 o 
   2   3   5      248.91      281.73      3.68 o 
   3   3   5      289.81      318.21      3.88 o 
   4   3   5       29.03       33.98      1.41 o 
   5   3   5       57.92       66.98      1.75 o 
   6   3   5        4.25        3.59      1.33 o 
   7   3   5       12.30       11.34      2.30 o 
   8   3   5        1.42        0.39      1.06 o 
  -9   4   5        1.01        2.04      1.10 o 
  -8   4   5        1.34       -0.54      1.14 o 
  -7   4   5      285.58      305.52      6.58 o 
  -6   4   5      448.36      439.70      5.89 o 
  -5   4   5       13.98       14.66      0.88 o 
  -4   4   5      137.94      138.04      2.35 o 
  -3   4   5      378.93      365.07      4.71 o 
  -2   4   5       48.17       58.53      2.04 o 
  -1   4   5        2.89        2.57      0.56 o 
   0   4   5        0.73        3.29      0.58 o 
   1   4   5        0.52       -0.14      0.54 o 
   2   4   5        2.16        1.77      0.57 o 
   3   4   5        4.77        7.78      0.76 o 
   4   4   5        9.05        6.90      0.80 o 
   5   4   5       77.03       88.63      2.34 o 
   6   4   5       15.48       18.87      1.30 o 
   7   4   5        5.24        3.00      1.43 o 
  -9   5   5        2.56        4.02      1.32 o 
  -8   5   5        0.79        0.57      1.09 o 
  -7   5   5        1.94        2.61      1.11 o 
  -6   5   5        0.21       -0.71      0.71 o 
  -5   5   5       74.63       87.72      1.52 o 
  -4   5   5      265.32      274.65      3.62 o 
  -3   5   5       57.65       49.17      1.42 o 
  -2   5   5        2.14        3.71      0.97 o 
  -1   5   5     1243.36     1178.57     12.36 o 
   0   5   5      333.90      327.10      4.06 o 
   1   5   5       31.59       30.85      1.18 o 
   2   5   5       27.77       27.85      1.18 o 
   3   5   5       99.80      103.09      2.10 o 
   4   5   5       93.80       98.29      2.42 o 
   5   5   5        2.92        0.53      0.97 o 
   6   5   5        0.89        2.19      1.23 o 
   7   5   5        0.91       -1.41      1.70 o 
  -8   6   5       42.43       39.34      3.32 o 
  -7   6   5        3.02        2.42      0.70 o 
  -6   6   5        0.01       -0.26      0.75 o 
  -5   6   5       46.20       49.35      1.39 o 
  -4   6   5      106.09      103.57      2.05 o 
  -3   6   5       37.92       35.79      1.17 o 
  -2   6   5       14.41       12.28      0.76 o 
  -1   6   5        0.46        0.51      0.61 o 
   0   6   5      124.02      127.29      2.82 o 
   1   6   5        8.47        9.90      1.05 o 
   2   6   5        3.51        6.44      0.97 o 
   3   6   5        6.57        8.45      1.16 o 
   4   6   5       94.87      100.79      3.14 o 
   5   6   5        4.65        2.83      1.41 o 
   6   6   5       11.05        9.25      2.42 o 
  -8   7   5        5.12        5.58      1.71 o 
  -7   7   5        1.35       -0.57      1.37 o 
  -6   7   5        4.21        5.01      1.00 o 
  -5   7   5        4.04        2.58      0.96 o 
  -4   7   5       12.40       13.59      1.04 o 
  -3   7   5       29.41       32.50      1.27 o 
  -2   7   5        0.01        0.68      0.66 o 
  -1   7   5       94.80       97.31      2.77 o 
   0   7   5       43.32       38.65      1.73 o 
   1   7   5       70.47       66.60      2.24 o 
   2   7   5      159.06      161.13      3.59 o 
   3   7   5       76.38       84.90      2.97 o 
   4   7   5       25.36       29.82      2.03 o 
   5   7   5        9.77       14.01      2.01 o 
   6   7   5        6.50        6.73      1.74 o 
  -7   8   5        0.49       -0.52      1.56 o 
  -6   8   5        3.23        2.73      1.42 o 
  -5   8   5        7.48        3.48      1.12 o 
  -4   8   5        0.01        0.04      0.83 o 
  -3   8   5       11.58       13.35      1.16 o 
  -2   8   5       36.48       42.91      1.75 o 
  -1   8   5       49.19       40.55      1.62 o 
   0   8   5       45.00       37.46      1.91 o 
   1   8   5       12.26        5.86      1.26 o 
   2   8   5        8.48        7.57      1.40 o 
   3   8   5       23.59       30.34      2.02 o 
   4   8   5        0.32       -1.28      1.28 o 
   5   8   5        0.00       -1.39      1.39 o 
  -6   9   5        8.56        9.97      1.35 o 
  -5   9   5       17.03       15.74      1.59 o 
  -4   9   5       81.15       83.87      2.74 o 
  -3   9   5       12.54       14.84      1.32 o 
  -2   9   5        1.14        2.55      0.93 o 
  -1   9   5       55.97       58.76      2.08 o 
   0   9   5      148.56      143.83      3.83 o 
   1   9   5        0.00        0.66      1.22 o 
   2   9   5       56.23       56.13      2.71 o 
   3   9   5        9.02       11.99      1.96 o 
   4   9   5        2.85        2.19      1.52 o 
  -6  10   5        8.32        6.31      3.39 o 
  -5  10   5        9.75        8.76      2.39 o 
  -4  10   5        0.81        1.26      1.18 o 
  -3  10   5        0.66       -0.11      0.99 o 
  -2  10   5        0.87       -1.11      1.11 o 
  -1  10   5       22.78       21.75      1.90 o 
   0  10   5        2.28        3.80      1.46 o 
   1  10   5        0.31       -0.19      1.21 o 
   2  10   5        2.23        2.70      1.50 o 
   3  10   5        8.76        6.31      1.76 o 
  -4  11   5        2.60        3.95      1.78 o 
  -3  11   5        0.00        1.89      1.40 o 
  -2  11   5        2.53        3.90      1.54 o 
  -1  11   5        0.41        1.08      1.45 o 
   0  11   5        0.03        0.45      1.43 o 
   1  11   5       14.15       20.20      2.31 o 
   2  11   5        7.03        6.50      1.88 o 
  -2 -12   6        1.65        3.76      1.48 o 
  -1 -12   6        2.89        5.56      1.64 o 
   0 -12   6       15.62       17.83      3.06 o 
   1 -12   6       17.87       20.61      2.46 o 
   2 -12   6        3.09        2.60      1.63 o 
  -4 -11   6        0.03       -0.50      1.57 o 
  -3 -11   6        6.56        6.69      1.63 o 
  -2 -11   6        8.77       12.07      2.16 o 
  -1 -11   6        6.22        7.77      1.65 o 
   0 -11   6       12.57       15.38      1.71 o 
   1 -11   6        1.35       -1.09      1.28 o 
   2 -11   6        1.28       -0.19      1.19 o 
   3 -11   6        1.43       -1.89      2.14 o 
   4 -11   6        0.26        2.31      1.97 o 
  -5 -10   6        9.07       10.04      1.87 o 
  -4 -10   6        8.60        8.33      1.49 o 
  -3 -10   6       22.11       24.53      1.79 o 
  -2 -10   6       13.27       15.37      1.64 o 
  -1 -10   6       23.92       23.37      1.65 o 
   0 -10   6        3.21        1.06      1.10 o 
   1 -10   6       66.86       76.97      2.89 o 
   2 -10   6        4.96        5.33      1.26 o 
   3 -10   6        0.49       -1.54      1.54 o 
   4 -10   6        0.00       -1.57      1.57 o 
   5 -10   6        0.77        1.49      3.20 o 
  -6  -9   6        3.98        2.89      1.69 o 
  -5  -9   6       15.65        8.70      1.58 o 
  -4  -9   6       21.30       17.16      1.60 o 
  -3  -9   6       72.00       65.45      2.41 o 
  -2  -9   6       59.76       56.19      2.20 o 
  -1  -9   6       81.54       83.23      2.99 o 
   0  -9   6      154.98      161.43      3.47 o 
   1  -9   6       61.73       60.46      2.01 o 
   2  -9   6       67.04       68.75      2.51 o 
   3  -9   6        0.00       -1.02      1.18 o 
   4  -9   6      110.34      108.30      4.91 o 
   5  -9   6       13.71       12.57      2.14 o 
   6  -9   6       28.08       37.82      5.47 o 
  -7  -8   6        0.00       -0.61      1.29 o 
  -6  -8   6       28.29       28.82      2.27 o 
  -5  -8   6      119.27      135.57      3.80 o 
  -4  -8   6        0.84       -0.42      0.86 o 
  -3  -8   6       49.12       46.60      1.57 o 
  -2  -8   6      169.77      166.63      3.27 o 
  -1  -8   6      540.98      535.88      7.16 o 
   0  -8   6        3.77        2.97      0.88 o 
   1  -8   6      163.23      152.94      2.71 o 
   2  -8   6       21.24       23.24      1.21 o 
   3  -8   6        0.42        0.13      0.87 o 
   4  -8   6        4.30        4.18      1.70 o 
   5  -8   6        1.64        3.01      1.31 o 
   6  -8   6       45.76       46.02      2.92 o 
  -7  -7   6        5.66        6.09      1.42 o 
  -6  -7   6        0.02        0.42      1.10 o 
  -5  -7   6        0.06       -0.18      0.81 o 
  -4  -7   6       88.80       98.21      3.44 o 
  -3  -7   6       68.35       65.29      1.65 o 
  -2  -7   6       19.77       17.24      0.97 o 
  -1  -7   6        9.85        9.32      0.93 o 
   0  -7   6       93.92       95.29      2.03 o 
   1  -7   6      119.90      121.20      2.16 o 
   2  -7   6        1.89        1.86      0.61 o 
   3  -7   6       50.08       65.77      2.05 o 
   4  -7   6      125.32      138.76      3.09 o 
   5  -7   6       98.29      100.40      3.49 o 
   6  -7   6       63.18       60.07      4.21 o 
   7  -7   6        5.53        5.16      1.85 o 
  -8  -6   6        0.82        0.30      1.33 o 
  -7  -6   6        1.72       -0.24      1.01 o 
  -6  -6   6        2.53        2.69      1.08 o 
  -5  -6   6      120.46      123.73      2.54 o 
  -4  -6   6        3.92        1.44      0.61 o 
  -3  -6   6      149.86      148.89      2.44 o 
  -2  -6   6      335.40      349.52      4.63 o 
  -1  -6   6      250.98      231.42      3.59 o 
   0  -6   6       37.94       37.41      1.22 o 
   1  -6   6        3.01        0.15      0.53 o 
   2  -6   6        0.93        3.95      0.72 o 
   3  -6   6        0.19        0.91      0.60 o 
   4  -6   6       11.81       11.72      0.87 o 
   5  -6   6      129.18      135.68      3.33 o 
   6  -6   6        0.71       -0.84      0.84 o 
   7  -6   6        0.09        1.73      1.80 o 
  -8  -5   6        8.09        6.86      1.57 o 
  -7  -5   6       18.97       18.51      2.03 o 
  -6  -5   6       14.74       21.84      1.31 o 
  -5  -5   6       56.79       64.45      1.60 o 
  -4  -5   6        0.64        0.68      0.53 o 
  -3  -5   6      105.39       91.70      1.69 o 
  -2  -5   6       51.03       66.11      1.60 o 
  -1  -5   6      294.75      280.42      3.75 o 
   0  -5   6      164.73      200.09      2.91 o 
   1  -5   6      363.99      312.89      4.36 o 
   2  -5   6      240.76      230.19      3.25 o 
   3  -5   6      361.24      369.38      5.23 o 
   4  -5   6        0.00        1.32      0.60 o 
   5  -5   6       92.35       90.42      3.53 o 
   6  -5   6       65.51       63.06      1.88 o 
   7  -5   6      154.42      151.15      5.28 o 
   8  -5   6        5.75        4.35      1.77 o 
  -8  -4   6        9.78        8.64      1.35 o 
  -7  -4   6       24.82       21.06      1.61 o 
  -6  -4   6       49.49       45.15      1.36 o 
  -5  -4   6       32.11       36.16      1.26 o 
  -4  -4   6      123.69      131.17      2.06 o 
  -3  -4   6       99.33      107.28      1.79 o 
  -2  -4   6       30.76       24.70      0.90 o 
  -1  -4   6        0.89        0.67      0.47 o 
   0  -4   6      104.70      127.10      2.31 o 
   1  -4   6     1650.95     1864.23     19.86 o 
   2  -4   6       46.77       91.37      1.77 o 
   3  -4   6        5.13        6.76      0.68 o 
   4  -4   6        8.27        8.23      0.68 o 
   5  -4   6      714.73      715.80      9.79 o 
   6  -4   6        1.41        1.50      1.32 o 
   7  -4   6        0.87       -0.63      1.30 o 
   8  -4   6        6.54        5.36      1.59 o 
  -9  -3   6        4.40        3.54      1.51 o 
  -8  -3   6        4.56        4.52      1.02 o 
  -7  -3   6       25.06       24.77      1.44 o 
  -6  -3   6       82.32       92.44      1.66 o 
  -5  -3   6       29.92       27.66      0.95 o 
  -4  -3   6      417.28      389.37      4.20 o 
  -3  -3   6       50.75       46.13      1.07 o 
  -2  -3   6      158.23      154.05      2.08 o 
  -1  -3   6       75.63      109.75      1.90 o 
   0  -3   6     6638.42     6929.36     66.35 o 
   1  -3   6     1718.04     1905.63     20.16 o 
   2  -3   6        0.02        0.24      0.46 o 
   3  -3   6       61.74       70.55      1.99 o 
   4  -3   6      269.56      281.76      3.69 o 
   5  -3   6      598.56      593.16      8.24 o 
   6  -3   6       53.90       53.32      2.85 o 
   7  -3   6        8.08        6.16      1.47 o 
   8  -3   6        0.32       -1.30      1.30 o 
  -9  -2   6        3.07        1.91      1.33 o 
  -8  -2   6        0.50       -0.06      1.25 o 
  -7  -2   6      240.85      240.38      4.06 o 
  -6  -2   6       69.46       83.63      1.78 o 
  -5  -2   6        9.74       10.59      0.68 o 
  -4  -2   6        2.14        2.36      0.52 o 
  -3  -2   6     1280.15     1323.47     11.31 o 
  -2  -2   6       44.27       43.53      1.29 o 
  -1  -2   6     1030.10     1069.22     10.36 o 
   0  -2   6      465.41      457.74      4.93 o 
   1  -2   6      342.12      317.16      4.44 o 
   2  -2   6      690.45      748.70      7.94 o 
   3  -2   6      391.28      358.29      4.51 o 
   4  -2   6       87.37       99.00      1.58 o 
   5  -2   6       61.70       53.31      1.97 o 
   6  -2   6        6.37        4.98      1.40 o 
   7  -2   6       18.98       14.68      1.84 o 
   8  -2   6        5.84        5.22      1.56 o 
  -9  -1   6        1.39        1.24      1.28 o 
  -8  -1   6        2.35       -1.14      1.14 o 
  -7  -1   6        0.66        0.10      0.72 o 
  -6  -1   6       31.44       29.98      1.04 o 
  -5  -1   6      137.17      163.82      2.11 o 
  -4  -1   6       32.64       42.36      1.35 o 
  -3  -1   6        5.49        1.46      0.54 o 
  -2  -1   6      215.27      261.40      4.18 o 
  -1  -1   6       43.55       25.81      0.79 o 
   0  -1   6        5.79        5.99      0.50 o 
   1  -1   6       94.92       69.51      1.50 o 
   2  -1   6       36.10       36.76      1.06 o 
   3  -1   6      174.28      195.85      3.16 o 
   4  -1   6       22.44       22.94      1.14 o 
   5  -1   6       12.85       16.66      0.94 o 
   6  -1   6        6.46        7.05      1.32 o 
   7  -1   6       42.50       30.06      2.31 o 
   8  -1   6        3.98        4.28      1.54 o 
  -9   0   6       38.69       45.28      3.16 o 
  -8   0   6       29.23       27.69      2.74 o 
  -7   0   6       57.42       58.82      2.59 o 
  -6   0   6       36.97       52.62      1.39 o 
  -5   0   6      342.69      365.41      5.11 o 
  -4   0   6       30.26       26.40      0.83 o 
  -3   0   6       10.38       23.95      0.80 o 
  -2   0   6      613.07      566.08      7.10 o 
  -1   0   6      221.68      203.41      2.71 o 
   0   0   6        4.95       15.44      0.66 o 
   1   0   6     1204.98     1442.75     15.47 o 
   2   0   6       64.28       59.58      1.33 o 
   3   0   6      267.44      249.09      3.42 o 
   4   0   6      157.57      169.96      2.43 o 
   5   0   6       10.43       13.25      0.84 o 
   6   0   6       12.01       11.29      1.05 o 
   7   0   6        1.72        1.58      1.44 o 
   8   0   6        9.60        6.27      1.75 o 
  -9   1   6       29.96       36.14      3.14 o 
  -8   1   6        0.69        0.05      1.00 o 
  -7   1   6        1.64        0.52      0.98 o 
  -6   1   6       46.28       52.80      1.37 o 
  -5   1   6        5.32        4.04      0.71 o 
  -4   1   6        2.06       -0.14      0.39 o 
  -3   1   6      115.42      112.90      3.32 o 
  -2   1   6      556.95      516.03      6.59 o 
  -1   1   6        0.32        2.35      0.47 o 
   0   1   6      184.28      194.66      2.55 o 
   1   1   6        1.92        0.80      0.47 o 
   2   1   6       20.56       15.82      0.81 o 
   3   1   6     1129.28     1236.48     14.61 o 
   4   1   6       71.61       66.48      1.50 o 
   5   1   6       57.67       56.82      1.28 o 
   6   1   6        2.50        2.71      0.97 o 
   7   1   6        0.00        0.05      0.81 o 
   8   1   6        0.03       -0.56      1.45 o 
  -9   2   6        0.92       -0.98      0.98 o 
  -8   2   6        0.94        0.57      1.05 o 
  -7   2   6        7.77        5.17      1.11 o 
  -6   2   6       20.42       18.76      0.88 o 
  -5   2   6       18.92       16.50      0.84 o 
  -4   2   6       14.04       14.48      0.66 o 
  -3   2   6      326.20      398.34      4.63 o 
  -2   2   6     4033.00     4025.17     44.95 o 
  -1   2   6       26.38       17.09      0.83 o 
   0   2   6       73.81       82.51      1.66 o 
   1   2   6      270.42      295.47      3.57 o 
   2   2   6        3.39        6.16      0.62 o 
   3   2   6      233.71      229.79      3.23 o 
   4   2   6       37.58       45.86      1.33 o 
   5   2   6        0.01        1.28      0.62 o 
   6   2   6      133.70      123.35      3.88 o 
   7   2   6        0.10        0.17      1.11 o 
   8   2   6        2.97        3.71      2.29 o 
  -9   3   6        8.63       11.49      2.06 o 
  -8   3   6        0.19       -0.86      0.99 o 
  -7   3   6      168.77      180.75      4.20 o 
  -6   3   6      488.38      506.75      6.69 o 
  -5   3   6      254.81      243.68      3.15 o 
  -4   3   6      185.10      179.70      2.78 o 
  -3   3   6      538.97      582.69      6.08 o 
  -2   3   6      143.77      142.18      2.64 o 
  -1   3   6      166.88      162.71      2.89 o 
   0   3   6       36.11       34.30      1.31 o 
   1   3   6      121.17      142.15      2.38 o 
   2   3   6      173.86      173.95      2.77 o 
   3   3   6      271.91      311.23      3.91 o 
   4   3   6        0.07       -0.03      0.56 o 
   5   3   6      145.11      155.64      3.03 o 
   6   3   6       28.65       28.09      1.41 o 
   7   3   6       10.09       16.37      2.03 o 
  -9   4   6        0.82       -0.55      1.17 o 
  -8   4   6        2.27        0.14      1.24 o 
  -7   4   6       26.58       23.92      1.68 o 
  -6   4   6       28.40       29.29      1.31 o 
  -5   4   6       74.69       81.96      1.67 o 
  -4   4   6      526.70      543.33     11.16 o 
  -3   4   6      768.09      687.40      8.51 o 
  -2   4   6       50.60       40.73      1.69 o 
  -1   4   6       54.73       86.37      1.95 o 
   0   4   6        0.48       -0.30      0.64 o 
   1   4   6        0.05       -0.65      0.65 o 
   2   4   6       23.10       23.47      1.03 o 
   3   4   6       45.76       40.67      1.41 o 
   4   4   6      130.62      148.14      2.89 o 
   5   4   6      123.47      128.34      4.33 o 
   6   4   6        2.71        4.26      1.17 o 
   7   4   6        4.03        5.23      1.47 o 
  -8   5   6       14.09       15.45      1.60 o 
  -7   5   6       18.35       16.58      0.98 o 
  -6   5   6       83.32       94.44      4.02 o 
  -5   5   6       40.70       31.39      1.12 o 
  -4   5   6       65.91       58.64      1.83 o 
  -3   5   6        0.16        2.75      0.65 o 
  -2   5   6        4.87        2.66      0.66 o 
  -1   5   6        1.51        3.02      0.67 o 
   0   5   6      154.95      137.01      2.66 o 
   1   5   6        1.85        1.61      0.68 o 
   2   5   6        0.19        0.48      0.66 o 
   3   5   6        7.85        9.14      1.01 o 
   4   5   6      199.91      186.73      3.74 o 
   5   5   6        0.02       -0.08      1.04 o 
   6   5   6        7.48        5.02      1.31 o 
   7   5   6        4.21        5.42      2.29 o 
  -8   6   6        6.82        5.91      1.70 o 
  -7   6   6        3.06        0.78      0.79 o 
  -6   6   6       16.94       18.65      1.19 o 
  -5   6   6       55.22       68.01      1.70 o 
  -4   6   6       92.83      101.74      2.08 o 
  -3   6   6        4.21        4.18      0.70 o 
  -2   6   6        6.69        7.31      0.75 o 
  -1   6   6        1.01        2.08      0.72 o 
   0   6   6       24.35       22.32      1.15 o 
   1   6   6      187.17      177.41      3.30 o 
   2   6   6      274.00      294.16      4.40 o 
   3   6   6      166.41      142.68      3.31 o 
   4   6   6       70.34       89.77      2.75 o 
   5   6   6       10.81       11.81      1.84 o 
   6   6   6        8.49       12.47      1.82 o 
  -8   7   6        0.64       -1.18      1.79 o 
  -7   7   6        3.10        1.81      1.15 o 
  -6   7   6        1.45       -0.86      0.86 o 
  -5   7   6        5.55        4.53      0.91 o 
  -4   7   6       12.84       11.23      1.04 o 
  -3   7   6       13.78       10.28      1.01 o 
  -2   7   6       24.93       24.69      1.21 o 
  -1   7   6       69.70       68.78      2.19 o 
   0   7   6       26.45       34.05      1.75 o 
   1   7   6      104.92      101.71      2.82 o 
   2   7   6       36.69       31.40      1.93 o 
   3   7   6       10.66        6.43      1.95 o 
   4   7   6       31.42       30.41      2.26 o 
   5   7   6       23.82       32.37      2.63 o 
  -7   8   6        1.55        0.68      1.88 o 
  -6   8   6        0.38        0.16      0.93 o 
  -5   8   6        6.76        6.21      1.08 o 
  -4   8   6        7.81        6.14      1.14 o 
  -3   8   6        2.37        0.66      0.86 o 
  -2   8   6       14.60        9.09      1.15 o 
  -1   8   6      111.49      129.62      4.31 o 
   0   8   6      143.19      136.94      3.39 o 
   1   8   6       20.74       13.36      1.60 o 
   2   8   6       66.60       62.97      2.64 o 
   3   8   6       49.52       45.30      2.40 o 
   4   8   6        1.80        2.54      1.42 o 
   5   8   6        9.30       10.70      2.07 o 
  -6   9   6        3.53        3.05      1.11 o 
  -5   9   6        3.55        2.67      1.26 o 
  -4   9   6       12.26       15.43      1.67 o 
  -3   9   6        6.23        1.32      0.99 o 
  -2   9   6        8.17        7.59      1.18 o 
  -1   9   6       79.34       73.84      2.47 o 
   0   9   6        1.73        3.73      1.50 o 
   1   9   6       13.20       13.64      1.88 o 
   2   9   6       18.55       20.89      2.13 o 
   3   9   6       33.87       43.52      2.47 o 
   4   9   6        0.76       -0.90      1.40 o 
  -5  10   6        5.44        5.88      1.44 o 
  -4  10   6        3.14        3.26      1.29 o 
  -3  10   6       19.83       16.77      1.59 o 
  -2  10   6       34.11       43.29      2.31 o 
  -1  10   6        0.00       -1.27      1.27 o 
   0  10   6        1.39        0.30      1.24 o 
   1  10   6        3.25        2.74      1.78 o 
   2  10   6       18.63       11.69      1.94 o 
   3  10   6        3.46        5.43      2.00 o 
  -4  11   6        0.36        0.12      1.46 o 
  -3  11   6        0.10        0.10      1.51 o 
  -2  11   6        0.40        1.56      1.70 o 
  -1  11   6        0.42        1.38      1.42 o 
   0  11   6        3.78        6.69      1.70 o 
   1  11   6        1.02       -0.67      1.51 o 
  -2 -12   7        8.24       11.10      1.97 o 
  -1 -12   7        1.89        3.10      1.53 o 
   0 -12   7        4.24        5.33      1.69 o 
   1 -12   7        6.21        7.50      1.95 o 
   2 -12   7        5.89        2.46      2.17 o 
  -4 -11   7        0.03       -1.65      1.73 o 
  -3 -11   7        2.95        0.42      1.30 o 
  -2 -11   7        8.18        5.70      1.84 o 
  -1 -11   7        0.03       -0.46      1.15 o 
   0 -11   7       13.04       12.66      1.83 o 
   1 -11   7       11.28       15.00      1.74 o 
   2 -11   7        0.00       -1.40      1.41 o 
   3 -11   7       10.04        7.80      2.32 o 
   4 -11   7        3.54        4.83      3.01 o 
  -5 -10   7        1.37        2.11      1.85 o 
  -4 -10   7       25.43       28.61      1.97 o 
  -3 -10   7        2.59        3.91      1.38 o 
  -2 -10   7        5.01        5.54      1.36 o 
  -1 -10   7        2.10        2.01      1.20 o 
   0 -10   7       45.96       46.63      2.01 o 
   1 -10   7       17.04       17.34      1.68 o 
   2 -10   7        0.30       -1.22      1.22 o 
   3 -10   7        3.49        2.45      3.70 o 
   4 -10   7        0.04       -1.44      1.44 o 
   5 -10   7        1.96        1.06      3.50 o 
  -6  -9   7        3.27        2.02      1.55 o 
  -5  -9   7        0.13       -1.13      1.13 o 
  -4  -9   7       42.17       45.63      2.18 o 
  -3  -9   7       19.15       18.16      1.73 o 
  -2  -9   7       66.08       65.77      2.38 o 
  -1  -9   7       44.00       45.10      1.84 o 
   0  -9   7        0.39        0.25      0.92 o 
   1  -9   7      138.13      140.61      3.11 o 
   2  -9   7       27.15       28.82      2.06 o 
   3  -9   7        9.14        7.84      1.68 o 
   4  -9   7        0.08       -1.11      1.98 o 
   5  -9   7        1.80        2.20      1.65 o 
   6  -9   7       10.81        7.79      1.90 o 
  -7  -8   7        1.66        2.61      1.44 o 
  -6  -8   7        3.76        8.43      1.68 o 
  -5  -8   7        0.31       -1.14      1.14 o 
  -4  -8   7        0.01       -0.79      0.93 o 
  -3  -8   7        0.86        0.59      0.84 o 
  -2  -8   7        0.10        0.71      0.76 o 
  -1  -8   7      215.87      220.04      3.91 o 
   0  -8   7       54.33       48.59      1.89 o 
   1  -8   7        1.20        1.30      0.80 o 
   2  -8   7       54.67       52.86      1.88 o 
   3  -8   7       45.27       34.60      1.57 o 
   4  -8   7        6.39        3.66      1.66 o 
   5  -8   7       10.84        9.67      1.90 o 
   6  -8   7       17.34       17.44      2.13 o 
  -7  -7   7        2.08        4.43      1.26 o 
  -6  -7   7       10.78        9.46      1.37 o 
  -5  -7   7       15.45       10.62      1.17 o 
  -4  -7   7      151.10      162.03      3.17 o 
  -3  -7   7       13.41       15.43      0.99 o 
  -2  -7   7       56.56       53.49      1.81 o 
  -1  -7   7      131.10      135.83      2.78 o 
   0  -7   7       14.53       19.44      1.26 o 
   1  -7   7       15.52       16.75      0.99 o 
   2  -7   7        2.40        1.16      0.77 o 
   3  -7   7        2.96        3.19      0.76 o 
   4  -7   7      179.91      195.87      4.67 o 
   5  -7   7       78.34       86.62      3.34 o 
   6  -7   7        0.07       -1.14      1.14 o 
   7  -7   7        4.62        3.02      2.34 o 
  -8  -6   7        1.07        0.28      0.99 o 
  -7  -6   7       13.54       13.12      1.49 o 
  -6  -6   7        1.32        0.43      1.05 o 
  -5  -6   7       80.69       62.31      2.07 o 
  -4  -6   7        5.98        4.17      0.76 o 
  -3  -6   7        9.79       11.47      0.85 o 
  -2  -6   7      324.72      322.44      4.54 o 
  -1  -6   7       87.63       94.57      2.17 o 
   0  -6   7       23.93       31.72      1.17 o 
   1  -6   7       18.20       17.64      1.09 o 
   2  -6   7        4.32        3.26      0.75 o 
   3  -6   7      106.65      107.54      3.42 o 
   4  -6   7       60.99       62.81      1.88 o 
   5  -6   7       29.45       27.39      1.92 o 
   6  -6   7      136.28      133.56      3.23 o 
   7  -6   7       51.38       53.39      4.38 o 
  -8  -5   7        0.07        1.00      1.35 o 
  -7  -5   7        2.78        3.57      1.48 o 
  -6  -5   7       54.12       61.22      2.38 o 
  -5  -5   7       19.74       16.49      1.47 o 
  -4  -5   7       13.05       17.00      0.86 o 
  -3  -5   7       48.74       32.49      1.14 o 
  -2  -5   7      429.84      441.42      5.43 o 
  -1  -5   7      130.06      136.70      2.52 o 
   0  -5   7        9.58        8.33      0.93 o 
   1  -5   7       50.05       48.64      1.54 o 
   2  -5   7      166.08      153.39      2.56 o 
   3  -5   7       17.03       14.17      1.00 o 
   4  -5   7      218.70      220.90      3.37 o 
   5  -5   7      124.16      136.45      3.33 o 
   6  -5   7       28.51       22.49      1.34 o 
   7  -5   7       27.28       25.99      2.90 o 
  -8  -4   7        4.37        3.00      1.35 o 
  -7  -4   7       38.60       46.51      1.55 o 
  -6  -4   7       71.53       75.49      1.90 o 
  -5  -4   7       57.70       52.17      1.46 o 
  -4  -4   7       72.29       71.37      1.63 o 
  -3  -4   7      246.77      236.13      3.18 o 
  -2  -4   7        3.62        3.92      0.77 o 
  -1  -4   7      953.22      920.19     10.65 o 
   0  -4   7       91.96      114.34      2.25 o 
   1  -4   7       80.97      100.03      2.09 o 
   2  -4   7      421.14      437.77      5.25 o 
   3  -4   7      431.88      459.38      6.24 o 
   4  -4   7      112.60      121.33      2.55 o 
   5  -4   7       39.52       38.93      1.75 o 
   6  -4   7       40.49       32.35      1.48 o 
   7  -4   7       55.59       42.05      7.82 o 
  -9  -3   7        2.35        1.11      2.29 o 
  -8  -3   7       44.92       47.80      2.15 o 
  -7  -3   7       41.58       37.69      1.91 o 
  -6  -3   7        5.94       12.39      0.83 o 
  -5  -3   7      153.54      175.81      2.62 o 
  -4  -3   7      624.24      651.65      6.47 o 
  -3  -3   7        3.42        4.17      0.54 o 
  -2  -3   7      163.90      169.65      2.76 o 
  -1  -3   7     2464.49     2519.57     26.83 o 
   0  -3   7       25.12       13.54      0.87 o 
   1  -3   7       66.89       58.48      1.89 o 
   2  -3   7        0.06       -0.02      0.50 o 
   3  -3   7       11.05        6.46      0.67 o 
   4  -3   7        6.36        8.11      0.72 o 
   5  -3   7       11.97       12.49      1.18 o 
   6  -3   7        4.15        5.18      0.84 o 
   7  -3   7       27.92       29.21      2.37 o 
   8  -3   7        2.40       -1.59      2.14 o 
  -9  -2   7        4.11        8.61      1.59 o 
  -8  -2   7       58.44       60.39      2.81 o 
  -7  -2   7        0.43       -0.83      1.01 o 
  -6  -2   7       14.69       14.66      0.76 o 
  -5  -2   7      153.16      130.31      2.01 o 
  -4  -2   7      460.59      539.78      7.67 o 
  -3  -2   7      196.10      200.03      3.20 o 
  -2  -2   7       63.00       59.66      1.45 o 
  -1  -2   7      226.17      197.35      3.02 o 
   0  -2   7       39.56       42.14      1.33 o 
   1  -2   7       67.83       69.50      1.93 o 
   2  -2   7       31.83       53.28      1.33 o 
   3  -2   7       20.43       17.44      0.95 o 
   4  -2   7      169.57      180.68      2.70 o 
   5  -2   7        5.00        4.86      0.88 o 
   6  -2   7       76.69       85.44      3.20 o 
   7  -2   7       13.57       19.05      2.14 o 
   8  -2   7        0.00       -0.09      1.40 o 
  -9  -1   7       11.37        7.44      1.53 o 
  -8  -1   7       20.92       18.40      1.73 o 
  -7  -1   7      138.80      125.32      2.70 o 
  -6  -1   7       14.31       11.90      0.88 o 
  -5  -1   7      222.17      240.98      3.40 o 
  -4  -1   7       97.39       78.07      1.74 o 
  -3  -1   7      568.09      663.97      7.19 o 
  -2  -1   7     1137.36     1330.24     15.60 o 
  -1  -1   7      239.07      215.48      3.17 o 
   0  -1   7        1.38       -0.47      0.47 o 
   1  -1   7        0.10        1.09      0.45 o 
   2  -1   7      184.16      180.27      2.64 o 
   3  -1   7        0.70        0.09      0.48 o 
   4  -1   7       17.48       16.43      0.79 o 
   5  -1   7       21.82       22.30      1.24 o 
   6  -1   7       13.58       16.68      1.25 o 
   7  -1   7       17.38       17.11      3.11 o 
   8  -1   7        2.25       -2.54      3.70 o 
  -9   0   7        6.94        4.04      2.22 o 
  -8   0   7       37.43       41.09      2.18 o 
  -7   0   7        0.07       -0.68      0.68 o 
  -6   0   7       50.67       46.71      1.43 o 
  -5   0   7       10.59        7.27      0.61 o 
  -4   0   7        4.12        4.60      0.63 o 
  -3   0   7       56.97       60.50      1.37 o 
  -2   0   7      486.68      468.87      6.20 o 
  -1   0   7       60.68       61.57      1.48 o 
   0   0   7      216.11      239.87      3.21 o 
   1   0   7      132.54      147.38      2.47 o 
   2   0   7      129.26      123.89      2.13 o 
   3   0   7        0.02        1.85      0.58 o 
   4   0   7      202.62      199.00      2.84 o 
   5   0   7       29.84       31.49      1.46 o 
   6   0   7      106.62      116.27      3.03 o 
   7   0   7       59.69       55.34      2.59 o 
   8   0   7       16.11       18.73      2.34 o 
  -9   1   7        0.06       -0.49      1.16 o 
  -8   1   7       22.00       23.47      2.38 o 
  -7   1   7        1.22        1.43      0.67 o 
  -6   1   7        5.07        8.11      0.79 o 
  -5   1   7        2.84        1.68      0.49 o 
  -4   1   7       68.05       71.87      1.52 o 
  -3   1   7      313.40      324.48      5.02 o 
  -2   1   7     1791.33     1920.81     22.09 o 
  -1   1   7      598.38      592.79      7.65 o 
   0   1   7      143.92      149.29      2.35 o 
   1   1   7      188.74      182.69      2.74 o 
   2   1   7       50.80       50.65      1.31 o 
   3   1   7       77.27       77.46      1.96 o 
   4   1   7        3.12        3.27      0.65 o 
   5   1   7       10.28       12.14      0.77 o 
   6   1   7       77.74       60.06      2.73 o 
   7   1   7        4.87        4.14      1.24 o 
  -9   2   7        5.00        5.68      1.34 o 
  -8   2   7        0.02        0.29      1.07 o 
  -7   2   7       59.27       54.42      1.80 o 
  -6   2   7       74.56       69.90      1.91 o 
  -5   2   7       87.66       80.22      1.48 o 
  -4   2   7        2.26        2.22      0.57 o 
  -3   2   7       12.88        8.81      0.75 o 
  -2   2   7      171.04      144.70      2.71 o 
  -1   2   7      127.44      164.29      3.10 o 
   0   2   7      170.15      230.87      3.79 o 
   1   2   7       10.02        6.97      0.79 o 
   2   2   7      113.53      106.39      2.08 o 
   3   2   7       22.37       19.96      1.02 o 
   4   2   7       36.09       33.77      1.28 o 
   5   2   7       31.08       31.91      1.35 o 
   6   2   7        4.10        1.77      1.33 o 
   7   2   7        1.60       -1.54      1.93 o 
  -9   3   7        0.48        0.28      1.64 o 
  -8   3   7       18.14       17.96      1.61 o 
  -7   3   7        1.02        0.35      0.65 o 
  -6   3   7        5.59        4.20      0.89 o 
  -5   3   7        3.91        2.96      0.58 o 
  -4   3   7        1.22        0.75      0.48 o 
  -3   3   7      815.42      797.81     10.87 o 
  -2   3   7      990.43      970.33     12.50 o 
  -1   3   7      545.64      466.58      7.70 o 
   0   3   7       90.31      101.31      2.35 o 
   1   3   7      893.30      879.64     10.28 o 
   2   3   7      192.54      193.94      3.05 o 
   3   3   7       65.08       61.69      1.73 o 
   4   3   7       16.61       11.47      0.94 o 
   5   3   7       48.61       46.06      2.20 o 
   6   3   7        0.25       -0.63      0.88 o 
   7   3   7        5.71        7.37      2.20 o 
  -9   4   7       32.56       33.89      2.25 o 
  -8   4   7        0.57        1.35      1.17 o 
  -7   4   7        3.98        4.44      0.80 o 
  -6   4   7       36.24       28.27      1.37 o 
  -5   4   7      268.12      288.57      3.83 o 
  -4   4   7        0.66        1.22      0.60 o 
  -3   4   7      441.62      482.27      5.41 o 
  -2   4   7      136.74      133.46      2.56 o 
  -1   4   7        0.19       -0.64      0.64 o 
   0   4   7      408.14      376.05      5.59 o 
   1   4   7       47.34       55.39      1.78 o 
   2   4   7        1.57        0.16      0.67 o 
   3   4   7       24.12       25.52      1.43 o 
   4   4   7      155.84      165.85      3.47 o 
   5   4   7       45.47       48.81      3.44 o 
   6   4   7       75.79       92.53      3.58 o 
   7   4   7       19.78       23.52      2.68 o 
  -8   5   7        4.58        3.95      1.31 o 
  -7   5   7       15.09       15.50      1.12 o 
  -6   5   7        3.27        1.23      0.88 o 
  -5   5   7        4.07        4.07      0.78 o 
  -4   5   7      118.54      103.35      2.26 o 
  -3   5   7      164.76      196.03      3.08 o 
  -2   5   7       15.13       12.15      0.90 o 
  -1   5   7       20.15       13.57      0.93 o 
   0   5   7       72.23       73.21      2.16 o 
   1   5   7       14.05       16.11      1.07 o 
   2   5   7      146.98      135.59      2.68 o 
   3   5   7       50.86       39.98      1.92 o 
   4   5   7        7.09       10.37      1.36 o 
   5   5   7       21.02       29.22      2.22 o 
   6   5   7        3.49        3.75      1.20 o 
  -8   6   7        0.89        0.39      1.47 o 
  -7   6   7       20.48       19.78      1.75 o 
  -6   6   7        0.03       -0.66      0.66 o 
  -5   6   7       24.37       24.12      1.25 o 
  -4   6   7        5.14        6.44      0.93 o 
  -3   6   7        0.03       -0.61      0.61 o 
  -2   6   7       24.41       23.79      1.29 o 
  -1   6   7       83.27       89.48      2.01 o 
   0   6   7      132.18      131.09      2.64 o 
   1   6   7       16.96       17.24      1.20 o 
   2   6   7       10.72       10.66      1.40 o 
   3   6   7       70.78       85.76      2.71 o 
   4   6   7      368.33      411.87      7.29 o 
   5   6   7       17.12       18.84      1.86 o 
   6   6   7       13.92       16.31      2.47 o 
  -7   7   7        0.17        0.85      1.33 o 
  -6   7   7        0.63        2.34      1.21 o 
  -5   7   7       15.93       10.80      1.24 o 
  -4   7   7       11.32       11.07      1.27 o 
  -3   7   7        4.57        4.08      0.89 o 
  -2   7   7      145.64      133.46      2.84 o 
  -1   7   7      178.46      165.42      3.38 o 
   0   7   7       43.37       45.16      2.01 o 
   1   7   7        2.46        3.92      1.20 o 
   2   7   7       33.45       26.43      1.87 o 
   3   7   7      122.74      107.45      3.42 o 
   4   7   7        1.69        0.09      1.29 o 
   5   7   7       10.50       19.69      2.29 o 
  -7   8   7        8.69        9.28      2.63 o 
  -6   8   7        1.15        0.32      1.16 o 
  -5   8   7        8.48       11.00      1.66 o 
  -4   8   7        2.24        1.09      1.05 o 
  -3   8   7       17.31       18.30      1.40 o 
  -2   8   7        1.09        1.85      1.25 o 
  -1   8   7        4.05        5.04      1.36 o 
   0   8   7        3.30        2.90      1.35 o 
   1   8   7       13.22       19.78      1.78 o 
   2   8   7        5.20        6.76      1.48 o 
   3   8   7        0.23       -1.26      1.26 o 
   4   8   7       14.05        6.40      1.73 o 
  -6   9   7        3.09        1.54      1.12 o 
  -5   9   7        0.39       -1.13      1.13 o 
  -4   9   7        2.28       -0.15      1.10 o 
  -3   9   7       24.13       25.60      2.64 o 
  -2   9   7       10.41        7.34      1.28 o 
  -1   9   7        0.14       -0.04      1.05 o 
   0   9   7        7.99        5.14      1.47 o 
   1   9   7        7.07        5.83      1.60 o 
   2   9   7        2.24       -1.49      2.19 o 
   3   9   7        0.19       -0.30      1.63 o 
  -5  10   7        0.83        0.89      1.24 o 
  -4  10   7        2.41        1.49      1.23 o 
  -3  10   7        5.46        4.15      1.25 o 
  -2  10   7        0.79        4.33      1.33 o 
  -1  10   7        1.13        1.36      1.71 o 
   0  10   7        1.50        1.91      1.49 o 
   1  10   7        0.26        0.05      1.37 o 
   2  10   7        0.32        0.74      1.51 o 
  -3  11   7        3.06        0.87      1.71 o 
  -2  11   7        0.28       -1.30      1.57 o 
  -1  11   7        0.58       -0.36      2.27 o 
   0  11   7        0.02       -1.38      1.38 o 
  -1 -12   8        2.80        4.12      1.59 o 
   0 -12   8        1.16        1.92      1.86 o 
   1 -12   8        7.35        4.81      2.37 o 
  -3 -11   8        1.24        0.11      1.29 o 
  -2 -11   8       12.78       16.20      1.81 o 
  -1 -11   8        2.98        2.70      1.28 o 
   0 -11   8        4.88        3.38      1.52 o 
   1 -11   8        1.46        0.40      1.56 o 
   2 -11   8        1.43        3.57      1.66 o 
   3 -11   8        9.29        8.04      2.21 o 
  -5 -10   8        0.44       -1.31      1.31 o 
  -4 -10   8        0.45        0.63      1.23 o 
  -3 -10   8        0.27       -0.20      1.15 o 
  -2 -10   8        3.80        2.22      1.23 o 
  -1 -10   8        5.80        4.49      1.25 o 
   0 -10   8        1.66        0.64      0.99 o 
   1 -10   8        0.35       -1.15      1.15 o 
   2 -10   8       22.66       19.65      2.33 o 
   3 -10   8       23.33       20.07      2.64 o 
   4 -10   8        2.38        1.59      1.76 o 
  -6  -9   8        1.74        3.24      2.56 o 
  -5  -9   8        2.33        1.99      1.34 o 
  -4  -9   8        1.20        1.01      1.22 o 
  -3  -9   8        7.94        5.15      1.19 o 
  -2  -9   8       41.63       40.94      2.02 o 
  -1  -9   8        0.36        1.75      1.03 o 
   0  -9   8        2.15       -0.58      0.93 o 
   1  -9   8        0.15       -0.07      0.97 o 
   2  -9   8        0.03       -0.53      1.12 o 
   3  -9   8       48.90       47.69      3.48 o 
   4  -9   8        1.61       -1.52      2.80 o 
   5  -9   8        4.75        7.64      2.00 o 
  -6  -8   8       11.79       13.13      1.88 o 
  -5  -8   8       13.61       10.91      1.35 o 
  -4  -8   8       49.97       42.64      2.01 o 
  -3  -8   8        0.15       -0.08      0.85 o 
  -2  -8   8       45.29       49.83      1.90 o 
  -1  -8   8        0.52       -1.01      1.01 o 
   0  -8   8       19.63       15.71      1.30 o 
   1  -8   8       29.01       34.84      1.74 o 
   2  -8   8       20.99       24.45      1.41 o 
   3  -8   8        0.44       -0.86      0.86 o 
   4  -8   8        5.34        6.06      1.86 o 
   5  -8   8       46.78       59.90      3.61 o 
   6  -8   8        2.62        1.67      1.53 o 
  -7  -7   8        7.66       10.08      1.87 o 
  -6  -7   8        0.59       -0.13      1.12 o 
  -5  -7   8       58.47       56.02      1.98 o 
  -4  -7   8        2.07        3.84      0.96 o 
  -3  -7   8      107.42       95.36      2.40 o 
  -2  -7   8      101.63      109.07      2.59 o 
  -1  -7   8        9.79        5.47      0.98 o 
   0  -7   8        1.20        0.42      0.74 o 
   1  -7   8        1.75        0.63      0.73 o 
   2  -7   8       56.96       53.66      3.17 o 
   3  -7   8      115.46      114.02      3.61 o 
   4  -7   8       13.91       13.35      1.76 o 
   5  -7   8       17.96       19.14      2.20 o 
   6  -7   8       20.20       19.40      2.09 o 
  -8  -6   8        0.01       -0.43      1.02 o 
  -7  -6   8        0.28       -0.35      1.06 o 
  -6  -6   8        1.27        1.03      1.09 o 
  -5  -6   8      368.90      389.23      5.84 o 
  -4  -6   8       59.35       54.14      1.71 o 
  -3  -6   8      107.34      114.36      2.24 o 
  -2  -6   8       55.38       55.31      1.76 o 
  -1  -6   8      165.37      163.13      3.02 o 
   0  -6   8      153.97      186.34      3.26 o 
   1  -6   8      123.66      135.08      2.72 o 
   2  -6   8        0.00       -0.42      0.66 o 
   3  -6   8        0.40        0.67      0.59 o 
   4  -6   8      126.31      131.96      3.08 o 
   5  -6   8       49.00       52.43      2.61 o 
   6  -6   8        2.66        0.21      1.18 o 
   7  -6   8        0.36        2.25      2.05 o 
  -8  -5   8        0.34        1.38      1.39 o 
  -7  -5   8        1.41        1.29      1.06 o 
  -6  -5   8       44.39       46.20      1.91 o 
  -5  -5   8       24.95       27.93      1.31 o 
  -4  -5   8      104.56      119.54      2.12 o 
  -3  -5   8      145.59      152.90      2.73 o 
  -2  -5   8       18.54       13.92      0.94 o 
  -1  -5   8      380.61      353.05      5.34 o 
   0  -5   8       35.66       43.40      1.63 o 
   1  -5   8      521.49      568.64      6.74 o 
   2  -5   8       54.41       47.42      1.57 o 
   3  -5   8       47.75       42.97      2.64 o 
   4  -5   8        0.09       -0.75      0.75 o 
   5  -5   8       40.17       37.62      2.18 o 
   6  -5   8        7.72        5.76      1.53 o 
   7  -5   8        0.09       -1.50      1.50 o 
  -8  -4   8        0.24        0.67      1.30 o 
  -7  -4   8        0.72       -0.15      0.87 o 
  -6  -4   8       74.46       92.43      2.35 o 
  -5  -4   8       68.31       78.27      1.76 o 
  -4  -4   8      125.63      120.00      1.96 o 
  -3  -4   8       52.26       64.15      2.14 o 
  -2  -4   8       26.60       24.94      1.17 o 
  -1  -4   8       12.87        8.11      0.98 o 
   0  -4   8       68.87      101.21      2.61 o 
   1  -4   8      538.81      557.32      6.95 o 
   2  -4   8       55.92       53.99      1.52 o 
   3  -4   8       31.97       31.74      2.08 o 
   4  -4   8      510.37      526.41      6.56 o 
   5  -4   8      205.81      211.87      4.49 o 
   6  -4   8        0.14       -0.84      0.84 o 
   7  -4   8        3.74        2.81      3.05 o 
  -9  -3   8        7.87       10.49      1.67 o 
  -8  -3   8        3.81        3.94      1.24 o 
  -7  -3   8        3.54        2.86      0.84 o 
  -6  -3   8       10.85        7.38      0.80 o 
  -5  -3   8      195.45      200.14      2.95 o 
  -4  -3   8       41.86       53.47      1.37 o 
  -3  -3   8       30.71       25.02      1.06 o 
  -2  -3   8       76.79       73.81      1.93 o 
  -1  -3   8      476.47      540.42      6.78 o 
   0  -3   8      288.31      331.02      4.97 o 
   1  -3   8      135.72      124.51      2.40 o 
   2  -3   8      170.83      167.94      2.69 o 
   3  -3   8        0.05        0.17      0.56 o 
   4  -3   8      226.84      222.85      3.41 o 
   5  -3   8       62.56       75.82      2.47 o 
   6  -3   8       32.31       37.52      2.20 o 
   7  -3   8       25.00       28.48      3.76 o 
  -9  -2   8        4.06        2.50      1.63 o 
  -8  -2   8        0.70       -1.28      1.28 o 
  -7  -2   8       40.07       40.66      2.02 o 
  -6  -2   8        0.22        0.14      0.61 o 
  -5  -2   8        0.05        0.80      0.54 o 
  -4  -2   8       77.72       52.38      1.40 o 
  -3  -2   8       39.71       37.24      1.26 o 
  -2  -2   8      120.67      141.23      2.49 o 
  -1  -2   8       28.73       35.10      1.24 o 
   0  -2   8      423.38      414.18      5.38 o 
   1  -2   8       12.72        5.98      0.67 o 
   2  -2   8        3.05        2.33      0.63 o 
   3  -2   8       48.79       45.92      2.46 o 
   4  -2   8        6.35        5.33      0.66 o 
   5  -2   8       63.41       57.79      2.19 o 
   6  -2   8       23.03       25.90      1.49 o 
   7  -2   8        6.22       10.40      2.03 o 
  -9  -1   8       15.18       20.62      2.05 o 
  -8  -1   8        1.54       -0.65      0.78 o 
  -7  -1   8        1.23        1.04      0.87 o 
  -6  -1   8        1.66        2.37      0.61 o 
  -5  -1   8       95.12       92.54      1.87 o 
  -4  -1   8       18.93       17.66      0.88 o 
  -3  -1   8        2.83        3.78      0.60 o 
  -2  -1   8      567.69      626.26      7.86 o 
  -1  -1   8       57.39       53.24      1.51 o 
   0  -1   8      178.27      187.88      3.01 o 
   1  -1   8      168.76      174.34      2.86 o 
   2  -1   8       12.69        9.45      0.79 o 
   3  -1   8       71.60       67.71      2.59 o 
   4  -1   8        4.28        4.24      0.66 o 
   5  -1   8       20.83       20.14      1.44 o 
   6  -1   8       76.65       88.76      2.34 o 
   7  -1   8       45.49       40.25      2.84 o 
  -9   0   8       21.38       22.77      2.35 o 
  -8   0   8        8.17        7.10      1.41 o 
  -7   0   8       18.21       15.37      1.15 o 
  -6   0   8        8.83       13.71      0.82 o 
  -5   0   8       66.48       72.31      1.59 o 
  -4   0   8       48.62       47.32      1.36 o 
  -3   0   8        2.90        0.71      0.53 o 
  -2   0   8        5.49        2.07      0.62 o 
  -1   0   8      419.89      438.82      6.05 o 
   0   0   8      197.13      223.48      3.69 o 
   1   0   8        1.28        1.65      0.58 o 
   2   0   8      385.41      427.93      6.75 o 
   3   0   8       79.00       64.48      1.74 o 
   4   0   8       13.46       13.88      0.85 o 
   5   0   8       87.00       80.94      1.89 o 
   6   0   8       18.81       21.13      1.84 o 
   7   0   8        0.41       -0.01      1.55 o 
  -9   1   8       14.72       13.34      1.67 o 
  -8   1   8        0.21        1.89      1.19 o 
  -7   1   8       66.74       70.53      1.99 o 
  -6   1   8      340.33      354.46      9.67 o 
  -5   1   8      156.66      162.92      2.38 o 
  -4   1   8       98.20      107.71      2.39 o 
  -3   1   8       44.88       45.11      1.40 o 
  -2   1   8        3.41        8.71      0.77 o 
  -1   1   8      445.49      498.77      6.77 o 
   0   1   8      308.76      280.64      4.40 o 
   1   1   8      351.00      359.69      4.92 o 
   2   1   8      317.02      326.10      4.84 o 
   3   1   8      100.31      103.55      2.08 o 
   4   1   8        7.64        9.15      1.12 o 
   5   1   8       16.64       18.25      1.06 o 
   6   1   8       24.07       17.76      1.85 o 
   7   1   8       21.18       18.51      1.99 o 
  -9   2   8        0.02       -0.65      1.27 o 
  -8   2   8       14.12       18.20      1.67 o 
  -7   2   8        8.75        9.50      1.09 o 
  -6   2   8        8.80        8.75      1.09 o 
  -5   2   8       79.79       69.60      1.52 o 
  -4   2   8       76.40       77.19      1.97 o 
  -3   2   8      541.41      531.41      8.22 o 
  -2   2   8      949.22     1052.09     18.78 o 
  -1   2   8      957.13      906.52     12.52 o 
   0   2   8      177.97      186.99      3.42 o 
   1   2   8     1199.47     1214.06     14.88 o 
   2   2   8       33.08       34.59      1.25 o 
   3   2   8      271.29      247.01      3.64 o 
   4   2   8       51.13       50.27      1.66 o 
   5   2   8        0.01       -0.81      0.81 o 
   6   2   8       31.02       28.19      2.04 o 
   7   2   8       16.99       17.60      2.13 o 
  -9   3   8       19.50       19.51      2.08 o 
  -8   3   8        7.10        6.77      1.38 o 
  -7   3   8        0.00       -0.49      0.76 o 
  -6   3   8      268.38      259.62      4.32 o 
  -5   3   8       43.36       42.56      1.24 o 
  -4   3   8       47.87       39.99      1.39 o 
  -3   3   8      262.19      262.26      4.81 o 
  -2   3   8       66.35       87.33      2.21 o 
  -1   3   8      432.90      423.03      6.11 o 
   0   3   8      346.16      351.91      5.42 o 
   1   3   8      634.72      652.52      8.12 o 
   2   3   8       20.68       22.83      1.14 o 
   3   3   8       23.34       25.37      1.21 o 
   4   3   8       47.08       45.19      1.64 o 
   5   3   8        5.01        4.81      1.29 o 
   6   3   8        0.07       -0.51      1.13 o 
   7   3   8       11.04       12.63      2.26 o 
  -8   4   8        0.05        0.77      1.26 o 
  -7   4   8       22.26       28.81      1.42 o 
  -6   4   8      107.21      114.10      2.40 o 
  -5   4   8       71.68       66.39      1.88 o 
  -4   4   8       50.47       53.45      1.72 o 
  -3   4   8        4.39        8.34      0.89 o 
  -2   4   8      113.74      119.29      2.69 o 
  -1   4   8      186.00      174.87      3.40 o 
   0   4   8      112.09      117.04      2.72 o 
   1   4   8       30.11       28.48      1.38 o 
   2   4   8        3.98        4.09      0.92 o 
   3   4   8       32.42       32.77      1.58 o 
   4   4   8       55.33       56.39      2.24 o 
   5   4   8        8.20        5.58      1.42 o 
   6   4   8       18.76       20.45      1.84 o 
  -8   5   8       11.61       10.86      1.63 o 
  -7   5   8       71.03       71.18      2.53 o 
  -6   5   8       14.70       12.72      0.89 o 
  -5   5   8       24.25       29.06      1.65 o 
  -4   5   8       18.08       14.97      1.12 o 
  -3   5   8       48.31       49.34      2.85 o 
  -2   5   8       27.69       27.03      1.21 o 
  -1   5   8       29.06       25.02      1.29 o 
   0   5   8        1.17        1.54      0.87 o 
   1   5   8       99.73       97.73      2.49 o 
   2   5   8       29.94       32.99      1.65 o 
   3   5   8        6.04        5.82      1.10 o 
   4   5   8       32.88       31.51      2.11 o 
   5   5   8        0.22        0.53      1.30 o 
   6   5   8       10.25       13.77      1.67 o 
  -8   6   8       23.55       28.61      2.01 o 
  -7   6   8       15.28       16.25      1.68 o 
  -6   6   8        1.55        3.61      1.30 o 
  -5   6   8      107.99      113.33      2.93 o 
  -4   6   8       69.53       74.05      2.57 o 
  -3   6   8       19.71       21.80      1.39 o 
  -2   6   8      104.96      104.07      2.56 o 
  -1   6   8      477.09      409.31      5.91 o 
   0   6   8       34.93       40.39      1.63 o 
   1   6   8      120.15      110.94      2.54 o 
   2   6   8      148.43      138.11      3.08 o 
   3   6   8       19.84       24.58      1.69 o 
   4   6   8        6.85        4.58      1.33 o 
   5   6   8        7.25        7.28      1.55 o 
  -7   7   8        0.74        0.63      1.41 o 
  -6   7   8       13.56       16.18      1.69 o 
  -5   7   8       48.75       45.79      2.37 o 
  -4   7   8        3.82        3.71      1.15 o 
  -3   7   8       29.98       33.69      1.57 o 
  -2   7   8       21.25       25.19      1.63 o 
  -1   7   8       54.64       51.90      2.23 o 
   0   7   8        1.19        3.32      1.11 o 
   1   7   8      142.76      146.09      3.57 o 
   2   7   8        0.00       -0.22      1.07 o 
   3   7   8       27.62       35.45      2.08 o 
   4   7   8       29.48       32.18      2.12 o 
   5   7   8        0.00        0.27      1.56 o 
  -7   8   8       14.13       16.00      4.02 o 
  -6   8   8        5.79        6.38      1.35 o 
  -5   8   8        0.24       -1.13      1.13 o 
  -4   8   8        0.54       -1.47      1.47 o 
  -3   8   8        2.84        4.55      1.00 o 
  -2   8   8       25.57       28.53      1.68 o 
  -1   8   8       48.12       39.22      2.21 o 
   0   8   8        5.91        4.32      1.46 o 
   1   8   8       17.06       15.24      2.06 o 
   2   8   8       63.33       65.24      2.81 o 
   3   8   8       47.23       61.91      2.82 o 
   4   8   8        0.27        0.69      1.84 o 
  -6   9   8       17.48       22.37      1.87 o 
  -5   9   8        2.10        2.72      1.53 o 
  -4   9   8        0.14        1.30      1.20 o 
  -3   9   8        0.86        1.35      1.12 o 
  -2   9   8        0.00       -0.24      0.97 o 
  -1   9   8        6.58        4.89      1.30 o 
   0   9   8        0.00        0.85      1.36 o 
   1   9   8       11.20       13.96      1.94 o 
   2   9   8       17.02       13.27      1.99 o 
   3   9   8        0.09        1.66      1.83 o 
  -4  10   8        1.07       -0.39      1.27 o 
  -3  10   8        0.36        1.24      1.17 o 
  -2  10   8        0.05        1.32      1.39 o 
  -1  10   8        2.80        3.39      1.43 o 
   0  10   8        0.96        0.44      1.41 o 
   1  10   8        0.17       -0.58      1.47 o 
  -3 -11   9        0.02        0.70      1.36 o 
  -2 -11   9        0.05        1.37      1.31 o 
  -1 -11   9        7.05        6.16      1.45 o 
   0 -11   9       31.43       37.51      2.62 o 
   1 -11   9        0.07        1.64      1.68 o 
   2 -11   9        3.78        2.96      3.47 o 
   3 -11   9        1.87        1.67      3.77 o 
  -5 -10   9        0.37        5.86      2.43 o 
  -4 -10   9        8.85       10.58      1.68 o 
  -3 -10   9       13.44       16.21      1.81 o 
  -2 -10   9       34.84       35.65      2.19 o 
  -1 -10   9       58.30       60.21      2.61 o 
   0 -10   9        0.83       -0.23      0.99 o 
   1 -10   9       53.32       52.34      4.56 o 
   2 -10   9        7.07        3.92      1.67 o 
   3 -10   9        3.44        5.78      2.04 o 
   4 -10   9        0.75        3.08      1.95 o 
  -6  -9   9        0.03        1.04      1.95 o 
  -5  -9   9        0.01       -1.17      1.17 o 
  -4  -9   9        3.71        1.64      1.18 o 
  -3  -9   9       31.79       30.32      1.88 o 
  -2  -9   9       51.94       48.18      3.23 o 
  -1  -9   9       14.40       19.64      1.56 o 
   0  -9   9        3.31        1.40      1.08 o 
   1  -9   9        0.00       -0.92      0.92 o 
   2  -9   9       11.71        9.29      1.80 o 
   3  -9   9       45.07       44.79      3.42 o 
   4  -9   9        9.45       15.72      2.44 o 
   5  -9   9        1.90       -0.23      1.61 o 
  -6  -8   9       12.56       16.35      2.03 o 
  -5  -8   9        0.07       -0.26      1.04 o 
  -4  -8   9        0.01       -0.85      0.85 o 
  -3  -8   9       37.34       36.14      1.63 o 
  -2  -8   9      293.68      280.56      4.77 o 
  -1  -8   9        7.30        4.79      1.05 o 
   0  -8   9       84.80       88.51      2.82 o 
   1  -8   9        3.09        1.60      1.01 o 
   2  -8   9        1.26        0.21      0.92 o 
   3  -8   9        2.60        3.00      1.42 o 
   4  -8   9       22.39       26.92      2.72 o 
   5  -8   9       15.15       20.03      2.42 o 
  -7  -7   9        2.71        4.59      1.39 o 
  -6  -7   9        4.05        8.03      1.85 o 
  -5  -7   9       23.13       18.49      1.42 o 
  -4  -7   9        6.38        7.23      1.07 o 
  -3  -7   9      129.53      131.37      2.90 o 
  -2  -7   9       10.79       14.39      1.28 o 
  -1  -7   9       91.40       79.24      2.44 o 
   0  -7   9        2.57        1.66      0.89 o 
   1  -7   9        3.03        3.91      1.16 o 
   2  -7   9      141.59      158.04      4.24 o 
   3  -7   9        2.66        1.43      1.22 o 
   4  -7   9        0.55       -1.20      1.36 o 
   5  -7   9        2.95        1.24      1.54 o 
   6  -7   9       17.11       20.28      4.93 o 
  -7  -6   9       32.42       33.64      2.43 o 
  -6  -6   9       36.34       36.00      2.02 o 
  -5  -6   9       14.64       18.49      1.39 o 
  -4  -6   9        5.06        8.79      1.07 o 
  -3  -6   9       14.44       18.18      1.23 o 
  -2  -6   9      179.34      165.31      3.18 o 
  -1  -6   9       31.95       37.03      1.62 o 
   0  -6   9      153.26      161.40      3.43 o 
   1  -6   9       85.12       93.97      2.34 o 
   2  -6   9       54.27       68.55      2.18 o 
   3  -6   9        2.55        0.10      0.89 o 
   4  -6   9       22.32       24.14      2.01 o 
   5  -6   9        1.97        2.09      1.50 o 
   6  -6   9       72.80       68.13      3.37 o 
  -8  -5   9        7.71        6.24      1.43 o 
  -7  -5   9       28.85       32.32      1.90 o 
  -6  -5   9       28.70       30.35      1.67 o 
  -5  -5   9       11.55        8.94      1.09 o 
  -4  -5   9       37.98       34.48      1.40 o 
  -3  -5   9      303.80      344.77      4.74 o 
  -2  -5   9        0.71        1.17      0.77 o 
  -1  -5   9       40.36       47.79      1.96 o 
   0  -5   9       70.43       72.71      2.16 o 
   1  -5   9       46.20       49.12      1.66 o 
   2  -5   9       46.83       56.39      2.53 o 
   3  -5   9        4.44        2.74      0.63 o 
   4  -5   9       33.66       38.41      1.69 o 
   5  -5   9        3.17        2.49      1.29 o 
   6  -5   9        5.69        5.09      1.29 o 
   7  -5   9        1.74       -1.63      1.85 o 
  -8  -4   9        0.22       -1.26      1.26 o 
  -7  -4   9        6.09        3.14      1.11 o 
  -6  -4   9        8.07        8.15      1.10 o 
  -5  -4   9      100.06      107.58      2.20 o 
  -4  -4   9       25.24       23.04      1.10 o 
  -3  -4   9       67.81       56.30      2.51 o 
  -2  -4   9       58.28       45.47      1.68 o 
  -1  -4   9        0.19        0.98      0.81 o 
   0  -4   9        1.56        1.48      0.73 o 
   1  -4   9      232.56      217.09      3.59 o 
   2  -4   9      229.37      247.70      3.63 o 
   3  -4   9        7.85        8.72      0.98 o 
   4  -4   9       24.43       32.69      1.82 o 
   5  -4   9        8.75        8.27      1.47 o 
   6  -4   9       48.82       42.69      3.22 o 
   7  -4   9        4.23        1.39      2.03 o 
  -8  -3   9        0.26       -0.14      1.26 o 
  -7  -3   9        0.75        2.45      0.80 o 
  -6  -3   9        1.43       -0.73      0.73 o 
  -5  -3   9        0.90        0.38      0.65 o 
  -4  -3   9        8.91        8.23      0.76 o 
  -3  -3   9      246.83      274.37      4.13 o 
  -2  -3   9       10.52        2.01      0.74 o 
  -1  -3   9      548.38      643.71      9.39 o 
   0  -3   9       61.79       47.11      2.62 o 
   1  -3   9       32.51       26.09      1.15 o 
   2  -3   9        2.58        3.46      0.73 o 
   3  -3   9        0.18        1.16      0.57 o 
   4  -3   9       72.91       76.26      2.07 o 
   5  -3   9        4.54        4.19      1.28 o 
   6  -3   9        1.83        0.64      1.26 o 
   7  -3   9       10.22       13.78      2.23 o 
  -9  -2   9        4.62        3.69      1.27 o 
  -8  -2   9        5.98        1.68      1.14 o 
  -7  -2   9        1.79        0.08      0.71 o 
  -6  -2   9        9.46        7.47      0.83 o 
  -5  -2   9      164.74      165.15      2.81 o 
  -4  -2   9      115.48      119.16      2.03 o 
  -3  -2   9       33.99       37.60      1.33 o 
  -2  -2   9        9.15       10.34      1.29 o 
  -1  -2   9      216.53      210.25      3.65 o 
   0  -2   9       85.10      103.00      2.38 o 
   1  -2   9      726.23      739.71     10.00 o 
   2  -2   9       74.63       61.75      1.65 o 
   3  -2   9      191.42      177.49      3.35 o 
   4  -2   9       29.14       27.58      1.10 o 
   5  -2   9        0.16        0.07      0.78 o 
   6  -2   9        0.63        3.54      1.33 o 
   7  -2   9        0.07       -0.32      0.99 o 
  -9  -1   9        0.61        1.03      1.43 o 
  -8  -1   9        1.75        0.43      1.02 o 
  -7  -1   9        1.98        2.80      1.47 o 
  -6  -1   9       12.59       14.50      0.91 o 
  -5  -1   9        3.13        1.97      0.63 o 
  -4  -1   9      301.76      313.59      4.79 o 
  -3  -1   9        6.03       10.64      0.86 o 
  -2  -1   9       14.44       20.21      1.11 o 
  -1  -1   9        5.77        2.88      0.74 o 
   0  -1   9       27.37       27.93      1.29 o 
   1  -1   9       63.18       63.19      1.95 o 
   2  -1   9      129.11      164.24      2.75 o 
   3  -1   9      166.96      170.32      3.16 o 
   4  -1   9        3.89        4.19      0.75 o 
   5  -1   9       84.67       82.72      2.07 o 
   6  -1   9       50.13       51.54      2.61 o 
   7  -1   9        0.00        0.52      2.26 o 
  -9   0   9        5.35        4.80      1.56 o 
  -8   0   9        2.87        5.62      1.06 o 
  -7   0   9        0.62        2.52      0.89 o 
  -6   0   9      151.98      146.68      2.47 o 
  -5   0   9       92.39       98.45      2.01 o 
  -4   0   9      206.28      228.25      3.50 o 
  -3   0   9       50.33       40.69      1.46 o 
  -2   0   9       84.15       92.32      2.19 o 
  -1   0   9      898.84      885.53     11.16 o 
   0   0   9      393.00      428.08      6.17 o 
   1   0   9      296.90      259.49      3.96 o 
   2   0   9        2.65        3.68      0.74 o 
   3   0   9      105.18       93.06      2.13 o 
   4   0   9        2.57        3.36      0.69 o 
   5   0   9      132.80      137.64      2.93 o 
   6   0   9       22.45       22.77      1.67 o 
   7   0   9        6.53        5.44      1.54 o 
  -9   1   9        2.55        3.95      1.54 o 
  -8   1   9        5.69        4.71      0.86 o 
  -7   1   9        7.35        7.60      1.01 o 
  -6   1   9       20.08       26.92      1.10 o 
  -5   1   9        0.80        0.79      0.61 o 
  -4   1   9      106.58      107.41      2.09 o 
  -3   1   9       10.84        8.01      0.78 o 
  -2   1   9       86.55       83.12      2.12 o 
  -1   1   9      100.67      110.48      2.58 o 
   0   1   9       69.72       73.37      2.21 o 
   1   1   9       73.83       75.62      1.98 o 
   2   1   9       68.62       72.24      1.96 o 
   3   1   9        2.94        1.48      0.72 o 
   4   1   9       13.62       11.14      0.99 o 
   5   1   9        2.01        4.34      1.28 o 
   6   1   9       68.91       63.75      5.41 o 
   7   1   9        3.01        3.69      1.55 o 
  -9   2   9       28.83       30.01      2.65 o 
  -8   2   9        0.00       -0.05      0.70 o 
  -7   2   9       27.58       35.61      1.55 o 
  -6   2   9      473.23      492.74      5.79 o 
  -5   2   9      124.81      124.34      2.20 o 
  -4   2   9       37.24       28.61      1.48 o 
  -3   2   9      116.52      103.21      2.38 o 
  -2   2   9       36.13       45.79      1.63 o 
  -1   2   9       30.22       29.68      1.36 o 
   0   2   9      101.75       82.69      2.24 o 
   1   2   9       61.01       47.94      1.76 o 
   2   2   9        4.60        3.13      0.75 o 
   3   2   9        7.29        7.92      0.91 o 
   4   2   9       66.00       68.10      2.72 o 
   5   2   9        0.00       -0.53      0.93 o 
   6   2   9        3.26        5.15      1.13 o 
   7   2   9        6.09        6.39      2.86 o 
  -8   3   9        0.01       -0.07      0.73 o 
  -7   3   9        8.77       12.51      1.35 o 
  -6   3   9      126.52      135.43      2.38 o 
  -5   3   9      102.37       87.95      2.75 o 
  -4   3   9       17.08       11.77      0.99 o 
  -3   3   9       11.43        7.90      0.84 o 
  -2   3   9       68.81       69.85      2.22 o 
  -1   3   9      142.04      148.55      3.08 o 
   0   3   9       33.43       32.27      2.73 o 
   1   3   9      202.81      195.23      3.48 o 
   2   3   9        0.39       -0.44      0.71 o 
   3   3   9        1.42       -0.28      0.79 o 
   4   3   9       23.56       25.20      1.55 o 
   5   3   9        0.24        1.12      1.21 o 
   6   3   9       18.80       20.38      1.74 o 
  -8   4   9        0.00        0.57      0.97 o 
  -7   4   9        6.23        7.08      1.26 o 
  -6   4   9       11.26       12.55      0.98 o 
  -5   4   9        3.21        5.88      1.16 o 
  -4   4   9      213.20      219.60      3.70 o 
  -3   4   9        7.65        2.79      0.78 o 
  -2   4   9       31.92       24.74      1.38 o 
  -1   4   9        1.25        2.61      0.85 o 
   0   4   9        1.90        1.33      0.83 o 
   1   4   9        0.12        0.57      0.78 o 
   2   4   9        6.34        4.58      0.96 o 
   3   4   9       17.34       20.35      1.55 o 
   4   4   9       25.95       29.13      1.77 o 
   5   4   9        6.69        8.22      1.62 o 
   6   4   9        5.85        7.68      1.50 o 
  -8   5   9       22.38       19.63      1.72 o 
  -7   5   9       11.24       16.53      1.72 o 
  -6   5   9       21.57       26.11      1.44 o 
  -5   5   9       94.96       88.99      3.94 o 
  -4   5   9      147.53      149.28      4.27 o 
  -3   5   9       13.08       14.73      1.55 o 
  -2   5   9       13.01       15.50      1.17 o 
  -1   5   9      229.56      227.13      4.24 o 
   0   5   9      338.03      317.40      5.34 o 
   1   5   9       23.61       28.58      1.62 o 
   2   5   9        0.01        0.02      0.91 o 
   3   5   9        5.70        6.80      1.18 o 
   4   5   9        8.15        7.67      1.50 o 
   5   5   9        0.29        0.68      1.38 o 
  -7   6   9        0.22        3.21      1.32 o 
  -6   6   9       16.41       17.68      1.44 o 
  -5   6   9      150.83      154.36      4.18 o 
  -4   6   9        2.71        3.38      1.03 o 
  -3   6   9        0.49        0.69      0.93 o 
  -2   6   9      103.39      116.40      3.30 o 
  -1   6   9       21.30       26.63      1.54 o 
   0   6   9       97.36      106.25      3.03 o 
   1   6   9       34.77       49.08      2.10 o 
   2   6   9        4.24        1.52      1.06 o 
   3   6   9       28.93       25.32      1.89 o 
   4   6   9        2.98        4.31      1.25 o 
   5   6   9       15.98       17.71      3.36 o 
  -7   7   9        0.18        0.12      1.47 o 
  -6   7   9        3.76        4.38      1.16 o 
  -5   7   9       13.53       11.95      1.66 o 
  -4   7   9      113.96      102.16      3.10 o 
  -3   7   9        1.05        2.10      0.92 o 
  -2   7   9        1.73        3.05      1.69 o 
  -1   7   9       43.70       38.94      1.97 o 
   0   7   9      225.57      221.49      4.83 o 
   1   7   9       20.03       18.80      1.49 o 
   2   7   9        8.74        4.81      1.37 o 
   3   7   9        7.88       10.49      1.73 o 
   4   7   9       10.21        8.27      1.88 o 
  -6   8   9        0.72        2.31      1.26 o 
  -5   8   9       42.80       41.40      2.38 o 
  -4   8   9        0.12        0.13      1.07 o 
  -3   8   9        0.02        0.04      0.87 o 
  -2   8   9        3.70        4.77      1.03 o 
  -1   8   9        0.00       -0.12      1.01 o 
   0   8   9       11.50       11.53      1.75 o 
   1   8   9       34.08       35.37      2.53 o 
   2   8   9       19.97       20.70      2.18 o 
   3   8   9        4.08        9.01      1.86 o 
  -5   9   9        0.52       -0.23      1.21 o 
  -4   9   9        1.21        2.43      1.34 o 
  -3   9   9        2.91        2.08      1.16 o 
  -2   9   9        1.34       -0.63      1.03 o 
  -1   9   9        0.30       -0.57      1.41 o 
   0   9   9        0.08        2.09      1.48 o 
   1   9   9        0.20        2.51      1.55 o 
   2   9   9       20.31       36.50      2.82 o 
  -3  10   9       12.52       14.97      1.75 o 
  -2  10   9        2.45        2.55      1.74 o 
  -1  10   9        2.51        1.40      1.47 o 
   0  10   9        0.00       -1.11      1.93 o 
  -3 -11  10        1.02        0.88      1.37 o 
  -2 -11  10        0.34       -1.24      1.24 o 
  -1 -11  10        1.76        1.51      1.52 o 
   0 -11  10       16.28       23.44      2.78 o 
   1 -11  10        0.36        1.36      2.33 o 
   2 -11  10        1.37       -1.75      1.75 o 
  -4 -10  10        1.02        0.92      1.57 o 
  -3 -10  10        2.81        2.13      1.80 o 
  -2 -10  10        0.46        1.20      1.21 o 
  -1 -10  10        0.23       -0.42      1.13 o 
   0 -10  10        2.46        3.14      1.23 o 
   1 -10  10       23.14       19.84      2.12 o 
   2 -10  10        9.17        6.18      1.77 o 
   3 -10  10        4.21        6.57      2.13 o 
  -5  -9  10        1.59        3.26      1.41 o 
  -4  -9  10        1.72        4.16      1.24 o 
  -3  -9  10        0.56        0.66      1.20 o 
  -2  -9  10        8.49        8.35      1.38 o 
  -1  -9  10       49.13       46.45      3.23 o 
   0  -9  10       21.50       21.75      1.73 o 
   1  -9  10       17.31       16.11      1.53 o 
   2  -9  10        5.80        5.41      1.71 o 
   3  -9  10        0.47        1.84      1.75 o 
   4  -9  10       14.58       15.51      2.49 o 
  -6  -8  10        3.83       -0.31      1.38 o 
  -5  -8  10        0.02       -0.41      1.03 o 
  -4  -8  10        6.46        7.71      1.15 o 
  -3  -8  10       12.39       16.68      1.36 o 
  -2  -8  10      124.74      122.89      3.32 o 
  -1  -8  10       30.82       37.36      2.03 o 
   0  -8  10       37.00       35.90      1.91 o 
   1  -8  10       13.47       18.14      1.53 o 
   2  -8  10       60.37       50.04      2.57 o 
   3  -8  10        1.53        4.37      1.80 o 
   4  -8  10        0.76        0.67      1.64 o 
   5  -8  10        5.92       11.22      2.19 o 
  -7  -7  10       17.24       17.47      1.80 o 
  -6  -7  10       40.84       44.79      2.34 o 
  -5  -7  10       26.10       20.03      1.59 o 
  -4  -7  10        0.68       -0.42      0.87 o 
  -3  -7  10       15.91       16.19      1.47 o 
  -2  -7  10      470.68      503.29      7.63 o 
  -1  -7  10       95.91      113.68      2.98 o 
   0  -7  10        8.15        8.64      1.25 o 
   1  -7  10       10.80       11.12      1.56 o 
   2  -7  10        7.94        4.06      1.27 o 
   3  -7  10       82.04       80.47      3.55 o 
   4  -7  10        0.14       -2.07      2.07 o 
   5  -7  10       79.18      105.78      8.41 o 
  -7  -6  10       93.80       90.37      3.17 o 
  -6  -6  10       17.03       13.27      1.57 o 
  -5  -6  10       34.43       33.53      1.66 o 
  -4  -6  10       24.84       24.01      1.43 o 
  -3  -6  10      504.29      522.33      7.78 o 
  -2  -6  10       80.02       93.11      2.63 o 
  -1  -6  10        2.02        0.06      0.85 o 
   0  -6  10        0.86       -0.02      0.81 o 
   1  -6  10        8.60        2.85      1.04 o 
   2  -6  10        1.05        0.12      0.98 o 
   3  -6  10        1.95        0.84      1.20 o 
   4  -6  10        2.89        3.73      2.19 o 
   5  -6  10       59.05       53.82      3.32 o 
   6  -6  10        0.69       -1.25      1.25 o 
  -8  -5  10        3.13        5.10      1.19 o 
  -7  -5  10        0.20        1.00      1.20 o 
  -6  -5  10        1.12        4.04      1.21 o 
  -5  -5  10       68.20       65.68      2.14 o 
  -4  -5  10        3.86        2.31      0.94 o 
  -3  -5  10      320.44      319.96      4.97 o 
  -2  -5  10       22.35       20.94      1.42 o 
  -1  -5  10       54.39       59.10      2.27 o 
   0  -5  10        2.19        0.02      0.82 o 
   1  -5  10      295.25      315.89      5.26 o 
   2  -5  10      125.01      126.58      3.63 o 
   3  -5  10       10.42       10.77      1.26 o 
   4  -5  10       74.08       74.18      3.30 o 
   5  -5  10        9.51        5.63      1.68 o 
   6  -5  10        0.01       -1.25      1.25 o 
  -8  -4  10        0.85        0.87      1.58 o 
  -7  -4  10       37.00       34.11      1.92 o 
  -6  -4  10       16.21       15.01      1.73 o 
  -5  -4  10       20.05       19.58      1.30 o 
  -4  -4  10        1.92        1.35      0.66 o 
  -3  -4  10       80.32       85.47      2.24 o 
  -2  -4  10       13.97       10.87      1.09 o 
  -1  -4  10        3.74        3.30      0.98 o 
   0  -4  10       44.11       33.38      2.01 o 
   1  -4  10      107.43      112.64      2.53 o 
   2  -4  10       14.36       10.76      1.01 o 
   3  -4  10        5.02        4.43      0.90 o 
   4  -4  10      175.76      185.52      5.21 o 
   5  -4  10       25.84       26.45      1.24 o 
   6  -4  10       13.49       15.06      1.86 o 
  -8  -3  10        0.11       -1.37      1.37 o 
  -7  -3  10        1.34        1.32      1.06 o 
  -6  -3  10        0.98       -0.50      0.87 o 
  -5  -3  10        3.97        2.28      0.80 o 
  -4  -3  10      122.24      127.83      2.47 o 
  -3  -3  10        7.46       10.01      1.07 o 
  -2  -3  10       30.20       30.97      1.42 o 
  -1  -3  10       32.91       36.72      1.69 o 
   0  -3  10      144.04      148.04      3.12 o 
   1  -3  10      110.54      117.68      2.54 o 
   2  -3  10       49.03       41.45      1.53 o 
   3  -3  10        9.54        9.02      1.14 o 
   4  -3  10       25.11       31.31      1.60 o 
   5  -3  10        0.54       -0.16      0.91 o 
   6  -3  10       11.67        9.69      1.71 o 
   7  -3  10        0.24        0.29      1.25 o 
  -8  -2  10        0.25       -0.82      1.18 o 
  -7  -2  10        0.14       -0.46      0.72 o 
  -6  -2  10        0.08       -0.71      0.71 o 
  -5  -2  10        7.46        7.86      0.82 o 
  -4  -2  10        2.51        2.14      0.68 o 
  -3  -2  10       29.49       32.67      1.40 o 
  -2  -2  10       87.69       87.95      2.27 o 
  -1  -2  10      531.10      566.43      8.57 o 
   0  -2  10      116.38      117.71      3.11 o 
   1  -2  10      496.08      472.52      9.00 o 
   2  -2  10        8.29        8.02      0.87 o 
   3  -2  10        0.74        2.82      0.80 o 
   4  -2  10       43.41       36.52      1.72 o 
   5  -2  10      111.25      113.86      2.58 o 
   6  -2  10       33.38       35.83      2.70 o 
   7  -2  10        0.45        0.09      1.23 o 
  -9  -1  10        1.07       -1.10      1.75 o 
  -8  -1  10       10.04        8.85      1.66 o 
  -7  -1  10        2.69        3.41      0.84 o 
  -6  -1  10       10.46        7.14      0.91 o 
  -5  -1  10        0.05       -0.32      0.56 o 
  -4  -1  10       21.62       29.22      1.18 o 
  -3  -1  10       45.57       50.19      2.08 o 
  -2  -1  10      102.99      124.20      3.22 o 
  -1  -1  10      962.40      978.22     13.54 o 
   0  -1  10       67.02       65.34      2.04 o 
   1  -1  10      245.01      227.60      3.76 o 
   2  -1  10      107.12      111.49      2.30 o 
   3  -1  10       69.02       69.35      2.01 o 
   4  -1  10       10.83        6.51      0.96 o 
   5  -1  10       11.86       12.62      1.30 o 
   6  -1  10       22.25       22.26      2.28 o 
   7  -1  10        6.92        7.01      1.66 o 
  -9   0  10        0.78       -0.95      1.72 o 
  -8   0  10        0.63        0.63      1.23 o 
  -7   0  10       22.27       20.37      1.61 o 
  -6   0  10        2.25        1.71      0.80 o 
  -5   0  10        1.18        0.47      0.57 o 
  -4   0  10      134.62      136.49      2.63 o 
  -3   0  10       17.81       15.58      1.00 o 
  -2   0  10       82.16       81.56      2.16 o 
  -1   0  10        5.05        1.27      0.90 o 
   0   0  10       63.82       69.83      2.97 o 
   1   0  10       27.46       26.87      1.42 o 
   2   0  10       65.62       79.09      2.11 o 
   3   0  10      295.51      340.88      5.12 o 
   4   0  10        1.66        1.00      0.93 o 
   5   0  10       44.89       41.06      2.53 o 
   6   0  10        2.28        2.66      1.33 o 
  -9   1  10       24.27       28.79      3.35 o 
  -8   1  10        0.21        0.15      1.06 o 
  -7   1  10        6.20        5.87      1.25 o 
  -6   1  10      155.56      161.36      2.94 o 
  -5   1  10      366.52      369.18      4.91 o 
  -4   1  10       13.37       15.21      1.14 o 
  -3   1  10       70.77       73.01      2.10 o 
  -2   1  10       30.34       30.60      1.39 o 
  -1   1  10        0.01       -0.71      0.71 o 
   0   1  10       10.66       13.26      1.13 o 
   1   1  10        9.47        5.85      0.96 o 
   2   1  10        6.66        4.92      0.85 o 
   3   1  10        1.24        1.38      0.83 o 
   4   1  10        0.49        0.88      0.94 o 
   5   1  10        1.20        1.27      1.14 o 
   6   1  10       10.05       10.15      1.68 o 
  -8   2  10        0.83        1.37      1.07 o 
  -7   2  10        0.01        0.50      1.07 o 
  -6   2  10       22.59       22.28      1.20 o 
  -5   2  10       25.62       31.00      1.40 o 
  -4   2  10       40.04       38.43      1.59 o 
  -3   2  10       71.46       73.53      3.25 o 
  -2   2  10        4.97        5.90      0.93 o 
  -1   2  10       95.38       86.24      2.85 o 
   0   2  10        6.94        9.20      1.12 o 
   1   2  10       14.83       10.91      1.14 o 
   2   2  10      108.31      115.26      2.47 o 
   3   2  10       15.84       14.31      1.52 o 
   4   2  10        0.04        1.64      1.04 o 
   5   2  10       29.05       37.23      1.97 o 
   6   2  10        0.08       -1.02      1.02 o 
  -8   3  10       26.97       28.99      1.75 o 
  -7   3  10        0.74        0.07      1.06 o 
  -6   3  10       17.36       17.26      1.13 o 
  -5   3  10      130.53      132.81      4.44 o 
  -4   3  10       95.15      107.84      2.85 o 
  -3   3  10      132.11      142.71      3.72 o 
  -2   3  10       60.66       62.85      2.08 o 
  -1   3  10       22.04       19.56      1.43 o 
   0   3  10       29.23       26.37      1.60 o 
   1   3  10       16.18       13.54      1.17 o 
   2   3  10       29.42       22.13      1.55 o 
   3   3  10        0.82        0.53      0.93 o 
   4   3  10        0.03       -0.59      1.05 o 
   5   3  10        2.67        3.25      1.39 o 
   6   3  10        0.21       -1.07      1.07 o 
  -8   4  10        0.04        2.91      1.32 o 
  -7   4  10        3.63        4.03      1.41 o 
  -6   4  10        2.35        1.47      0.94 o 
  -5   4  10        2.08        1.43      1.04 o 
  -4   4  10      122.61      137.20      3.17 o 
  -3   4  10        2.65        2.93      0.95 o 
  -2   4  10       14.28       12.75      1.22 o 
  -1   4  10       25.75       30.10      2.18 o 
   0   4  10       12.91       12.10      1.26 o 
   1   4  10       10.62       11.06      1.23 o 
   2   4  10        0.01       -0.03      0.98 o 
   3   4  10        0.12       -0.96      0.96 o 
   4   4  10       13.00       12.80      1.52 o 
   5   4  10        7.37        2.74      2.93 o 
  -8   5  10        1.90        2.15      1.41 o 
  -7   5  10        7.35        6.76      1.73 o 
  -6   5  10        1.07       -0.16      1.03 o 
  -5   5  10       46.64       56.87      2.61 o 
  -4   5  10      121.74      141.57      3.61 o 
  -3   5  10       15.85       14.98      1.68 o 
  -2   5  10        4.12        3.95      1.26 o 
  -1   5  10       45.73       41.36      1.90 o 
   0   5  10       41.23       39.93      1.92 o 
   1   5  10      139.65      137.36      4.08 o 
   2   5  10        9.64       10.10      1.43 o 
   3   5  10        4.03        3.29      1.09 o 
   4   5  10       20.19       16.77      1.87 o 
   5   5  10        2.60        1.75      1.44 o 
  -7   6  10       13.85       16.21      1.89 o 
  -6   6  10        4.95        4.29      1.20 o 
  -5   6  10       40.58       32.89      2.16 o 
  -4   6  10       34.54       26.81      1.80 o 
  -3   6  10       23.63       20.80      1.67 o 
  -2   6  10       11.61        9.88      1.38 o 
  -1   6  10       33.57       29.99      2.39 o 
   0   6  10       91.97       97.10      2.94 o 
   1   6  10       27.42       31.12      1.84 o 
   2   6  10       20.26       17.00      1.88 o 
   3   6  10       34.72       42.82      2.33 o 
   4   6  10        7.53        7.99      1.96 o 
  -7   7  10        0.65       -0.19      2.66 o 
  -6   7  10       15.76        9.24      1.39 o 
  -5   7  10      107.89      114.46      3.79 o 
  -4   7  10       37.07       40.90      2.16 o 
  -3   7  10       11.92       11.20      1.81 o 
  -2   7  10        0.01        1.53      1.16 o 
  -1   7  10       78.16       70.39      2.56 o 
   0   7  10        0.08        0.65      1.21 o 
   1   7  10        0.18       -0.86      1.10 o 
   2   7  10        0.10        0.00      1.11 o 
   3   7  10        1.90        0.37      1.29 o 
   4   7  10        1.11       -0.87      1.51 o 
  -6   8  10        0.18       -0.98      1.30 o 
  -5   8  10        1.54        2.00      1.31 o 
  -4   8  10        5.40        3.55      1.42 o 
  -3   8  10        2.46        1.29      1.24 o 
  -2   8  10        3.19        2.56      1.16 o 
  -1   8  10       11.61       17.70      1.76 o 
   0   8  10        9.40       14.38      1.71 o 
   1   8  10        0.27       -0.81      1.35 o 
   2   8  10       38.66       49.06      3.64 o 
   3   8  10        3.28        6.19      1.96 o 
  -4   9  10        0.26       -0.35      1.27 o 
  -3   9  10       12.19       11.69      1.62 o 
  -2   9  10        0.01       -1.11      1.11 o 
  -1   9  10        0.15        0.40      1.43 o 
   0   9  10        0.73       -1.21      1.39 o 
   1   9  10       35.06       33.96      2.74 o 
  -2 -11  11        1.41        2.56      1.36 o 
  -1 -11  11       10.39       10.55      2.29 o 
   0 -11  11       45.49       56.15      3.74 o 
   1 -11  11        1.50       -0.12      2.79 o 
  -4 -10  11        3.07        4.02      1.51 o 
  -3 -10  11        0.86       -0.06      1.30 o 
  -2 -10  11        1.23        1.02      1.26 o 
  -1 -10  11        0.16        1.81      1.37 o 
   0 -10  11        0.00       -1.12      1.26 o 
   1 -10  11        0.42        0.42      1.56 o 
   2 -10  11        0.01        0.83      1.86 o 
   3 -10  11        3.79        6.02      2.26 o 
  -5  -9  11        0.03        0.52      1.37 o 
  -4  -9  11        0.33       -1.07      1.07 o 
  -3  -9  11        0.01       -0.91      1.15 o 
  -2  -9  11        0.21        1.07      1.59 o 
  -1  -9  11       48.75       45.88      2.60 o 
   0  -9  11       12.56       18.11      1.71 o 
   1  -9  11       51.64       55.82      2.42 o 
   2  -9  11       22.35       18.71      2.64 o 
   3  -9  11        0.55       -0.83      1.57 o 
   4  -9  11        1.20       -0.58      1.70 o 
  -6  -8  11        1.74       -0.69      1.42 o 
  -5  -8  11        0.85        0.25      1.12 o 
  -4  -8  11        6.37        9.24      1.28 o 
  -3  -8  11       26.72       21.96      1.70 o 
  -2  -8  11       22.12       16.89      1.88 o 
  -1  -8  11       10.16        9.53      1.44 o 
   0  -8  11       29.07       29.83      1.92 o 
   1  -8  11       30.69       22.76      1.70 o 
   2  -8  11        3.80        4.86      1.66 o 
   3  -8  11        1.88        0.28      1.58 o 
   4  -8  11        7.73        7.17      2.09 o 
  -6  -7  11        9.13        3.41      1.40 o 
  -5  -7  11       16.45       16.25      1.53 o 
  -4  -7  11        6.30        6.72      1.16 o 
  -3  -7  11       29.17       31.75      2.03 o 
  -2  -7  11        9.79        7.21      1.34 o 
  -1  -7  11        0.73       -0.99      0.99 o 
   0  -7  11       70.18       70.27      3.03 o 
   1  -7  11        5.12        3.10      1.28 o 
   2  -7  11        4.13        2.94      1.24 o 
   3  -7  11       16.84       14.01      2.28 o 
   4  -7  11       36.04       39.03      3.15 o 
   5  -7  11        1.78        2.57      2.01 o 
  -7  -6  11        0.00        0.81      1.38 o 
  -6  -6  11        0.24        0.07      1.14 o 
  -5  -6  11        0.62        0.27      1.04 o 
  -4  -6  11        2.70        3.48      1.13 o 
  -3  -6  11       27.65       29.14      1.91 o 
  -2  -6  11        0.34       -0.93      0.93 o 
  -1  -6  11       23.48       27.02      1.78 o 
   0  -6  11        0.74        1.38      1.08 o 
   1  -6  11        0.68        0.54      1.04 o 
   2  -6  11        3.33        4.40      1.27 o 
   3  -6  11       42.85       45.16      2.70 o 
   4  -6  11        3.30        5.28      1.83 o 
   5  -6  11        4.03        4.92      3.26 o 
  -7  -5  11       19.97       21.13      1.83 o 
  -6  -5  11       50.58       49.72      2.38 o 
  -5  -5  11       40.95       36.35      2.06 o 
  -4  -5  11        9.03        6.65      1.32 o 
  -3  -5  11       71.59       70.46      2.43 o 
  -2  -5  11        4.18        5.19      1.19 o 
  -1  -5  11        0.43        0.54      0.95 o 
   0  -5  11       83.64       72.22      2.33 o 
   1  -5  11        1.98        1.05      0.95 o 
   2  -5  11        0.00        0.65      1.01 o 
   3  -5  11      158.19      150.18      4.71 o 
   4  -5  11       40.00       37.56      3.62 o 
   5  -5  11        0.51        0.44      2.74 o 
   6  -5  11        0.97       -1.21      1.35 o 
  -8  -4  11       15.91       22.45      1.66 o 
  -7  -4  11        2.37        0.38      1.16 o 
  -6  -4  11        2.55        0.38      1.11 o 
  -5  -4  11        0.50       -0.91      0.91 o 
  -4  -4  11       46.05       56.58      2.29 o 
  -3  -4  11        3.39        0.45      0.85 o 
  -2  -4  11        1.43        1.94      0.98 o 
  -1  -4  11        0.90        1.99      0.96 o 
   0  -4  11      557.06      594.40      9.66 o 
   1  -4  11       43.44       46.95      1.87 o 
   2  -4  11       57.47       62.09      2.57 o 
   3  -4  11       13.04       12.91      1.42 o 
   4  -4  11      321.03      320.27      9.64 o 
   5  -4  11        8.70        3.19      1.12 o 
   6  -4  11        0.64        2.18      1.43 o 
  -8  -3  11        0.95        1.12      1.43 o 
  -7  -3  11        0.07       -0.60      1.00 o 
  -6  -3  11       43.02       46.36      2.38 o 
  -5  -3  11       13.28       12.15      1.23 o 
  -4  -3  11       21.67       16.30      1.67 o 
  -3  -3  11       86.70       78.46      2.34 o 
  -2  -3  11        8.54       11.21      1.20 o 
  -1  -3  11      674.15      695.24     10.35 o 
   0  -3  11       62.43       81.15      2.40 o 
   1  -3  11        6.36        6.93      1.06 o 
   2  -3  11       69.01       55.57      2.74 o 
   3  -3  11      705.54      704.95     10.62 o 
   4  -3  11      100.86       99.91      5.86 o 
   5  -3  11       10.04       10.52      1.70 o 
   6  -3  11        0.29        2.23      1.97 o 
  -8  -2  11        1.39        2.09      1.41 o 
  -7  -2  11        2.62        2.83      1.09 o 
  -6  -2  11        4.74        7.16      1.27 o 
  -5  -2  11       51.98       37.71      1.57 o 
  -4  -2  11        5.74        3.79      0.71 o 
  -3  -2  11        6.48        4.72      0.95 o 
  -2  -2  11       81.38       87.68      2.64 o 
  -1  -2  11      670.29      687.22     10.21 o 
   0  -2  11        1.52       -0.64      0.83 o 
   1  -2  11      163.86      151.14      3.27 o 
   2  -2  11       54.39       53.12      1.81 o 
   3  -2  11      294.29      296.77      5.58 o 
   4  -2  11       16.73       14.71      2.15 o 
   5  -2  11       10.13        6.56      1.43 o 
   6  -2  11        6.65        6.09      1.75 o 
  -8  -1  11        0.09       -0.27      1.26 o 
  -7  -1  11       36.26       41.82      1.97 o 
  -6  -1  11       53.54       55.49      2.06 o 
  -5  -1  11        3.91        8.67      0.93 o 
  -4  -1  11       45.28       40.19      1.42 o 
  -3  -1  11       14.81       17.33      1.22 o 
  -2  -1  11       58.10       63.63      2.06 o 
  -1  -1  11        3.70        2.95      1.09 o 
   0  -1  11      114.34      114.13      2.78 o 
   1  -1  11       43.85       45.75      1.82 o 
   2  -1  11        0.12        0.29      0.70 o 
   3  -1  11       22.62       21.43      1.67 o 
   4  -1  11       23.15       29.47      1.76 o 
   5  -1  11       38.83       36.66      2.11 o 
   6  -1  11        9.17        7.52      1.83 o 
  -8   0  11        0.23       -0.28      1.25 o 
  -7   0  11       19.29       20.57      1.81 o 
  -6   0  11        0.95        0.28      0.87 o 
  -5   0  11       73.60       67.27      1.86 o 
  -4   0  11        0.41       -0.12      0.77 o 
  -3   0  11       28.08       27.03      1.72 o 
  -2   0  11       37.06       32.05      1.51 o 
  -1   0  11        7.60        8.07      1.15 o 
   0   0  11       25.44       22.40      1.38 o 
   1   0  11      155.82      133.55      3.09 o 
   2   0  11       19.27       21.41      1.37 o 
   3   0  11        6.21        3.45      1.18 o 
   4   0  11        3.02        1.23      1.07 o 
   5   0  11        9.93       12.17      1.51 o 
   6   0  11       10.21       16.71      2.30 o 
  -8   1  11        0.01       -0.72      1.39 o 
  -7   1  11       11.81       10.07      1.08 o 
  -6   1  11        0.16       -0.67      0.86 o 
  -5   1  11       29.11       32.61      1.62 o 
  -4   1  11        1.21        2.43      0.87 o 
  -3   1  11        7.96        5.53      0.96 o 
  -2   1  11      230.60      219.41      4.05 o 
  -1   1  11        2.78       -0.27      0.81 o 
   0   1  11       24.80       37.87      1.96 o 
   1   1  11        0.86       -0.75      0.75 o 
   2   1  11        0.58        2.47      0.95 o 
   3   1  11        1.39       -0.32      0.92 o 
   4   1  11        2.84        1.44      1.11 o 
   5   1  11        4.66        2.67      1.56 o 
   6   1  11       21.95       19.16      1.47 o 
  -8   2  11        2.55        2.11      1.30 o 
  -7   2  11        0.12       -0.70      0.78 o 
  -6   2  11        9.56       10.78      1.18 o 
  -5   2  11       41.47       43.93      1.81 o 
  -4   2  11        0.12        1.09      0.93 o 
  -3   2  11      148.35      152.78      3.28 o 
  -2   2  11       26.06       22.46      1.42 o 
  -1   2  11       16.81       15.16      1.73 o 
   0   2  11        3.82        4.53      1.09 o 
   1   2  11       18.11       20.70      1.44 o 
   2   2  11        1.81        1.92      1.09 o 
   3   2  11        2.90        1.56      1.04 o 
   4   2  11        4.25        4.66      1.52 o 
   5   2  11       53.84       52.56      2.78 o 
   6   2  11        0.19        1.25      1.20 o 
  -8   3  11        0.85       -0.99      1.24 o 
  -7   3  11        0.91        2.71      1.33 o 
  -6   3  11       28.80       35.03      1.86 o 
  -5   3  11       11.18        9.71      1.35 o 
  -4   3  11       20.51       26.85      1.71 o 
  -3   3  11      128.67      138.42      3.18 o 
  -2   3  11        5.85        7.76      1.10 o 
  -1   3  11       37.83       37.06      1.91 o 
   0   3  11        1.72       -0.87      0.87 o 
   1   3  11        3.78        1.09      0.98 o 
   2   3  11        1.12       -0.54      1.00 o 
   3   3  11       13.98       14.48      1.49 o 
   4   3  11       24.91       21.00      2.09 o 
   5   3  11       73.43       76.45      3.06 o 
  -8   4  11        0.00        2.33      1.32 o 
  -7   4  11        0.12       -0.75      0.75 o 
  -6   4  11        5.38        4.58      1.20 o 
  -5   4  11        9.71        7.87      1.49 o 
  -4   4  11       23.36       28.00      2.16 o 
  -3   4  11       28.68       42.27      2.32 o 
  -2   4  11       10.83       14.88      1.49 o 
  -1   4  11       20.46       22.81      2.36 o 
   0   4  11       13.11       15.64      1.41 o 
   1   4  11        5.34        6.81      1.31 o 
   2   4  11        6.47        4.69      1.24 o 
   3   4  11        5.47        7.02      1.34 o 
   4   4  11       25.28       21.94      2.47 o 
   5   4  11        0.33       -1.30      1.30 o 
  -7   5  11       10.89       15.95      1.29 o 
  -6   5  11       18.40       17.38      1.58 o 
  -5   5  11        0.44       -1.47      1.60 o 
  -4   5  11        1.39        1.08      1.17 o 
  -3   5  11        0.02        0.32      1.18 o 
  -2   5  11        1.09       -0.85      1.16 o 
  -1   5  11      115.44      113.41      3.06 o 
   0   5  11        5.63        5.55      1.19 o 
   1   5  11       36.18       44.33      2.27 o 
   2   5  11        0.37        1.08      1.15 o 
   3   5  11        0.01       -1.03      1.03 o 
   4   5  11        0.59       -0.90      1.23 o 
  -7   6  11        0.00        0.52      0.97 o 
  -6   6  11        9.93        9.21      1.38 o 
  -5   6  11        0.44        1.12      1.24 o 
  -4   6  11       91.63       89.01      3.53 o 
  -3   6  11        2.10        2.19      1.16 o 
  -2   6  11        6.58        4.45      1.25 o 
  -1   6  11       18.08       15.13      2.10 o 
   0   6  11        9.97        8.61      2.27 o 
   1   6  11        0.01       -0.08      1.18 o 
   2   6  11       14.89       10.78      1.72 o 
   3   6  11        9.67       10.32      1.58 o 
   4   6  11        0.10        0.05      1.50 o 
  -6   7  11        0.00       -1.04      1.04 o 
  -5   7  11        0.58        0.53      1.45 o 
  -4   7  11        0.16        1.65      1.17 o 
  -3   7  11        1.32       -0.09      1.04 o 
  -2   7  11       38.71       33.72      2.16 o 
  -1   7  11        5.21        4.29      1.48 o 
   0   7  11        1.10        0.55      1.37 o 
   1   7  11        0.02        0.90      1.22 o 
   2   7  11        1.64        1.81      1.26 o 
   3   7  11        3.96        4.33      1.88 o 
  -5   8  11        0.79        0.02      1.27 o 
  -4   8  11        4.23        2.35      1.31 o 
  -3   8  11        2.94        2.20      1.36 o 
  -2   8  11       12.60       14.86      1.72 o 
  -1   8  11        3.10        1.88      1.31 o 
   0   8  11        1.60        2.08      1.34 o 
   1   8  11       16.24       18.26      2.17 o 
   2   8  11       16.54       21.50      2.40 o 
  -3   9  11        1.51        1.40      1.31 o 
  -2   9  11        1.78        3.27      1.40 o 
  -1   9  11        0.46       -0.57      1.47 o 
   0   9  11        8.97        8.62      1.92 o 
  -3 -10  12        3.89        6.46      1.79 o 
  -2 -10  12        0.10        1.35      1.85 o 
  -1 -10  12        0.65        0.31      1.37 o 
   0 -10  12        5.10        5.18      1.88 o 
   1 -10  12        0.09       -0.06      1.59 o 
   2 -10  12        0.08        0.55      1.91 o 
  -4  -9  12        1.10        1.40      1.49 o 
  -3  -9  12        9.18        8.14      1.77 o 
  -2  -9  12        8.08        8.01      1.69 o 
  -1  -9  12       18.22       15.10      2.51 o 
   0  -9  12       19.95       19.92      1.84 o 
   1  -9  12       15.31       20.28      2.04 o 
   2  -9  12        0.17       -1.96      1.96 o 
   3  -9  12        2.56        6.07      2.16 o 
  -5  -8  12        3.34        2.58      1.36 o 
  -4  -8  12       24.47       24.14      1.79 o 
  -3  -8  12        3.07       -0.48      1.39 o 
  -2  -8  12       20.17       26.24      2.21 o 
  -1  -8  12       32.39       33.43      2.31 o 
   0  -8  12        3.39        2.38      1.17 o 
   1  -8  12       12.71       12.30      1.77 o 
   2  -8  12       28.78       28.63      2.54 o 
   3  -8  12        8.67        6.24      2.02 o 
   4  -8  12        0.01        2.43      2.01 o 
  -6  -7  12        0.76        0.52      1.30 o 
  -5  -7  12        7.21        6.98      1.51 o 
  -4  -7  12        1.98        2.51      1.21 o 
  -3  -7  12      138.58      148.53      4.10 o 
  -2  -7  12       56.80       46.01      2.39 o 
  -1  -7  12       96.14       95.84      3.17 o 
   0  -7  12       16.90       16.20      1.90 o 
   1  -7  12       61.77       50.60      2.68 o 
   2  -7  12       53.59       57.17      4.73 o 
   3  -7  12        1.37        1.51      1.55 o 
   4  -7  12        3.60        3.43      2.90 o 
  -7  -6  12        8.80       13.28      1.75 o 
  -6  -6  12       37.69       34.23      2.47 o 
  -5  -6  12       23.94       24.63      1.94 o 
  -4  -6  12       16.14       16.45      1.73 o 
  -3  -6  12       17.02       18.10      1.74 o 
  -2  -6  12       73.42       75.43      3.57 o 
  -1  -6  12        1.23        3.83      1.19 o 
   0  -6  12       11.17        5.53      1.41 o 
   1  -6  12        1.09       -0.95      1.06 o 
   2  -6  12       33.77       39.33      2.34 o 
   3  -6  12       37.53       37.97      2.60 o 
   4  -6  12        9.55       10.02      2.15 o 
   5  -6  12        5.98        5.14      1.92 o 
  -7  -5  12        9.70        6.97      1.53 o 
  -6  -5  12       25.74       37.61      2.21 o 
  -5  -5  12       30.78       27.84      1.75 o 
  -4  -5  12        4.72        5.77      1.32 o 
  -3  -5  12        9.75       10.54      1.46 o 
  -2  -5  12        5.88        4.47      1.79 o 
  -1  -5  12       10.86        8.79      1.35 o 
   0  -5  12       13.00       13.10      1.46 o 
   1  -5  12       34.51       30.35      2.02 o 
   2  -5  12       38.91       29.37      2.04 o 
   3  -5  12        7.48        7.56      2.43 o 
   4  -5  12       10.75       10.65      2.05 o 
   5  -5  12        0.13        1.94      1.61 o 
  -7  -4  12        0.12       -1.04      1.33 o 
  -6  -4  12        3.62        4.07      1.29 o 
  -5  -4  12        0.59        1.05      1.22 o 
  -4  -4  12       62.19       53.39      2.31 o 
  -3  -4  12       22.17       17.69      2.21 o 
  -2  -4  12        6.67        6.92      1.24 o 
  -1  -4  12      170.68      182.09      4.18 o 
   0  -4  12       29.26       26.13      1.74 o 
   1  -4  12        4.66        5.70      1.77 o 
   2  -4  12       22.16       27.95      1.94 o 
   3  -4  12      306.47      286.16      7.82 o 
   4  -4  12        7.19        4.05      4.62 o 
   5  -4  12       73.81       73.82      2.90 o 
  -8  -3  12        4.25        3.72      1.20 o 
  -7  -3  12        2.22        2.28      1.18 o 
  -6  -3  12        0.50        0.01      1.08 o 
  -5  -3  12       77.25       76.10      2.51 o 
  -4  -3  12        7.87       12.49      1.41 o 
  -3  -3  12        7.69        5.91      1.14 o 
  -2  -3  12      214.88      188.70      4.21 o 
  -1  -3  12        0.68        1.07      0.97 o 
   0  -3  12       87.61       83.76      2.54 o 
   1  -3  12      115.37      112.22      3.06 o 
   2  -3  12      188.13      211.84      5.08 o 
   3  -3  12        2.55       -0.87      1.42 o 
   4  -3  12        3.06        1.14      1.59 o 
   5  -3  12        1.35        2.18      1.22 o 
   6  -3  12        4.54        6.91      1.84 o 
  -8  -2  12        2.01       -1.01      1.32 o 
  -7  -2  12        9.90        9.48      1.39 o 
  -6  -2  12       14.96       11.54      1.45 o 
  -5  -2  12       80.76       82.36      2.54 o 
  -4  -2  12       19.62       19.08      1.55 o 
  -3  -2  12        7.23        9.44      1.16 o 
  -2  -2  12        1.66        2.54      1.04 o 
  -1  -2  12      532.20      528.36      8.69 o 
   0  -2  12       14.64       14.66      1.27 o 
   1  -2  12       10.52        7.84      1.15 o 
   2  -2  12        9.51        8.19      1.45 o 
   3  -2  12      732.61      694.89     11.88 o 
   4  -2  12        0.60        4.13      2.16 o 
   5  -2  12        0.10        0.11      1.34 o 
   6  -2  12        7.18        8.63      4.45 o 
  -8  -1  12        0.78        2.35      1.42 o 
  -7  -1  12        8.02        9.12      2.06 o 
  -6  -1  12        2.44        2.44      1.11 o 
  -5  -1  12        0.68        0.93      0.98 o 
  -4  -1  12       21.58       21.48      1.77 o 
  -3  -1  12        2.87        4.16      0.99 o 
  -2  -1  12       98.94      102.17      2.71 o 
  -1  -1  12       30.10       24.28      1.70 o 
   0  -1  12       20.45       22.96      1.59 o 
   1  -1  12       38.04       46.08      1.93 o 
   2  -1  12      224.47      251.79      5.67 o 
   3  -1  12       31.75       25.42      2.10 o 
   4  -1  12       26.92       25.01      1.95 o 
   5  -1  12       52.81       53.46      2.61 o 
   6  -1  12        0.03       -1.03      1.44 o 
  -8   0  12        0.31       -1.24      1.24 o 
  -7   0  12       18.12       22.44      1.74 o 
  -6   0  12        1.23        1.06      1.08 o 
  -5   0  12        4.39        1.11      1.03 o 
  -4   0  12       10.37       12.28      1.50 o 
  -3   0  12       48.87       48.58      2.38 o 
  -2   0  12      148.04      158.98      3.41 o 
  -1   0  12      144.57      142.25      3.55 o 
   0   0  12      100.51       91.79      2.81 o 
   1   0  12       14.32       19.03      1.40 o 
   2   0  12       14.64       13.72      1.67 o 
   3   0  12       56.58       52.02      2.56 o 
   4   0  12       15.53       17.01      1.78 o 
   5   0  12       10.30       13.52      2.17 o 
   6   0  12       14.28       12.81      3.02 o 
  -8   1  12        0.46        2.15      1.45 o 
  -7   1  12        0.22        1.32      1.02 o 
  -6   1  12        6.93        7.99      1.30 o 
  -5   1  12        0.06        0.94      0.99 o 
  -4   1  12       19.78       18.50      1.84 o 
  -3   1  12        1.38        1.41      0.94 o 
  -2   1  12      122.62      122.09      3.01 o 
  -1   1  12       19.45       16.05      1.46 o 
   0   1  12       25.41       18.56      1.54 o 
   1   1  12        0.13        1.19      1.01 o 
   2   1  12        1.92       -1.05      1.05 o 
   3   1  12        5.48        4.85      1.21 o 
   4   1  12       12.73       10.80      1.72 o 
   5   1  12      115.14      119.49      4.09 o 
  -8   2  12        1.23        0.94      1.40 o 
  -7   2  12        8.44       14.84      1.43 o 
  -6   2  12        3.45        3.72      1.16 o 
  -5   2  12       53.57       46.61      2.44 o 
  -4   2  12       11.57        8.83      1.45 o 
  -3   2  12       12.69       17.72      1.73 o 
  -2   2  12       32.16       30.60      1.87 o 
  -1   2  12       20.24       22.13      1.64 o 
   0   2  12        4.27        5.02      1.19 o 
   1   2  12       36.87       37.28      2.23 o 
   2   2  12        3.32        2.60      1.17 o 
   3   2  12       12.69       11.34      1.42 o 
   4   2  12       74.81       65.42      3.24 o 
   5   2  12       33.03       30.00      2.36 o 
  -8   3  12        8.89        8.94      1.72 o 
  -7   3  12        0.40        0.48      0.99 o 
  -6   3  12        0.85       -1.34      1.66 o 
  -5   3  12       79.68      101.08      3.52 o 
  -4   3  12       54.15       49.85      2.50 o 
  -3   3  12        9.04       14.32      1.71 o 
  -2   3  12       11.09        9.66      1.34 o 
  -1   3  12        1.48        0.01      1.05 o 
   0   3  12       41.47       36.70      2.05 o 
   1   3  12        0.40       -0.84      1.06 o 
   2   3  12       13.22        9.92      1.43 o 
   3   3  12        1.33        2.21      1.32 o 
   4   3  12        1.78        2.15      1.53 o 
   5   3  12        3.36        2.85      1.37 o 
  -7   4  12        1.88        3.80      1.12 o 
  -6   4  12       47.38       50.36      2.29 o 
  -5   4  12       12.59       10.63      2.06 o 
  -4   4  12        0.77        0.53      1.19 o 
  -3   4  12       29.46       32.02      2.22 o 
  -2   4  12       94.05       87.56      3.36 o 
  -1   4  12        0.02       -0.70      0.99 o 
   0   4  12        8.61        4.16      1.26 o 
   1   4  12        2.96        0.55      1.14 o 
   2   4  12        0.03       -0.59      1.13 o 
   3   4  12       11.53       12.70      1.76 o 
   4   4  12        9.23        5.79      1.55 o 
  -7   5  12        4.37        2.99      1.21 o 
  -6   5  12        0.34        1.77      1.26 o 
  -5   5  12       24.43       31.67      3.90 o 
  -4   5  12        4.31        4.01      2.67 o 
  -3   5  12        7.59        7.52      1.60 o 
  -2   5  12        0.27        0.25      1.28 o 
  -1   5  12       20.38       18.06      1.74 o 
   0   5  12        1.77        0.63      1.30 o 
   1   5  12        1.59        2.38      1.28 o 
   2   5  12        2.48        0.69      1.22 o 
   3   5  12        0.68        0.22      1.19 o 
   4   5  12        4.81        8.13      1.67 o 
  -6   6  12       14.26       10.52      2.25 o 
  -5   6  12        0.02       -0.77      1.18 o 
  -4   6  12        0.35        1.62      1.25 o 
  -3   6  12        0.08       -1.09      1.09 o 
  -2   6  12        8.47        7.80      1.47 o 
  -1   6  12       22.10       23.04      2.29 o 
   0   6  12        9.17        6.55      1.73 o 
   1   6  12       16.88       16.35      2.01 o 
   2   6  12       19.08       18.73      2.57 o 
   3   6  12        2.90        3.23      1.35 o 
  -5   7  12        0.80        2.72      1.38 o 
  -4   7  12        1.41       -0.18      1.06 o 
  -3   7  12        6.69        8.55      1.54 o 
  -2   7  12        0.26        0.02      1.20 o 
  -1   7  12        5.54        9.27      1.70 o 
   0   7  12        0.30       -1.08      1.15 o 
   1   7  12        0.23       -1.54      1.54 o 
   2   7  12        4.83        6.46      1.52 o 
  -4   8  12        0.93        0.83      1.38 o 
  -3   8  12        2.01        1.42      1.27 o 
  -2   8  12        0.04       -1.10      1.10 o 
  -1   8  12        0.03        0.39      1.25 o 
   0   8  12        3.09        2.68      1.44 o 
   1   8  12       19.35       26.04      2.19 o 
  -2 -10  13        3.48        2.25      1.61 o 
  -1 -10  13        4.94        1.61      1.54 o 
   0 -10  13        0.09        1.29      1.95 o 
  -4  -9  13        0.16       -0.09      1.46 o 
  -3  -9  13        3.00        3.91      1.64 o 
  -2  -9  13        2.35        3.13      1.51 o 
  -1  -9  13        4.34        6.50      2.01 o 
   0  -9  13        0.96        0.72      1.36 o 
   1  -9  13       12.18       14.93      1.89 o 
   2  -9  13       19.93       23.90      3.07 o 
  -5  -8  13        3.30        1.96      1.34 o 
  -4  -8  13        0.16        0.15      1.21 o 
  -3  -8  13        3.52        3.39      1.54 o 
  -2  -8  13        0.03        0.37      1.32 o 
  -1  -8  13       79.41       88.80      3.60 o 
   0  -8  13        8.25       11.66      1.61 o 
   1  -8  13        9.12       13.65      1.95 o 
   2  -8  13        5.23        4.78      1.75 o 
   3  -8  13        6.43        2.76      1.89 o 
  -6  -7  13       22.29       24.62      2.16 o 
  -5  -7  13        6.16        6.80      2.10 o 
  -4  -7  13        0.93        1.74      1.19 o 
  -3  -7  13        0.20       -0.29      1.24 o 
  -2  -7  13       25.00       28.20      2.49 o 
  -1  -7  13        3.42        3.11      1.44 o 
   0  -7  13        0.46        0.55      1.23 o 
   1  -7  13        4.21        4.45      2.31 o 
   2  -7  13        1.20        0.29      1.46 o 
   3  -7  13        0.42        0.22      2.42 o 
   4  -7  13        1.61        1.19      1.82 o 
  -6  -6  13        1.00       -0.90      1.21 o 
  -5  -6  13        0.00       -0.83      1.26 o 
  -4  -6  13      102.71      122.17      3.76 o 
  -3  -6  13       25.80       29.28      2.08 o 
  -2  -6  13        5.12        1.74      1.54 o 
  -1  -6  13       13.72       10.03      1.92 o 
   0  -6  13       11.11        5.81      1.50 o 
   1  -6  13       11.45       10.83      1.99 o 
   2  -6  13        1.67        1.35      1.41 o 
   3  -6  13        3.93        2.65      3.71 o 
   4  -6  13        1.41        2.36      1.77 o 
  -7  -5  13        1.41       -1.27      1.27 o 
  -6  -5  13        2.21       -0.35      1.23 o 
  -5  -5  13        2.88       -0.80      1.15 o 
  -4  -5  13      223.95      249.82      5.43 o 
  -3  -5  13       88.92       90.63      3.12 o 
  -2  -5  13        0.93        0.58      1.28 o 
  -1  -5  13       28.02       29.45      1.94 o 
   0  -5  13      124.48      119.53      3.89 o 
   1  -5  13       25.85       23.55      1.99 o 
   2  -5  13        5.35        7.35      1.47 o 
   3  -5  13        4.90        7.82      4.00 o 
   4  -5  13        3.42        5.81      1.95 o 
   5  -5  13        2.18        0.02      2.06 o 
  -7  -4  13        0.82        0.32      1.22 o 
  -6  -4  13        1.33       -0.11      1.21 o 
  -5  -4  13       84.64       97.64      3.24 o 
  -4  -4  13       11.12        8.41      1.48 o 
  -3  -4  13       11.72       11.25      1.65 o 
  -2  -4  13      144.04      144.79      3.83 o 
  -1  -4  13      303.84      287.87      5.74 o 
   0  -4  13      176.48      173.28      5.28 o 
   1  -4  13       17.47       21.06      1.88 o 
   2  -4  13      131.88      133.88      4.65 o 
   3  -4  13        2.87        1.80      1.44 o 
   4  -4  13        2.31        2.10      1.73 o 
   5  -4  13       13.03       12.21      1.85 o 
  -7  -3  13        0.81        1.54      1.22 o 
  -6  -3  13        0.28       -0.15      1.15 o 
  -5  -3  13       33.40       32.88      1.86 o 
  -4  -3  13       10.81        6.27      1.51 o 
  -3  -3  13       54.08       59.08      2.73 o 
  -2  -3  13       21.84       20.62      1.70 o 
  -1  -3  13        0.09        0.98      1.10 o 
   0  -3  13      168.40      181.13      4.27 o 
   1  -3  13      142.01      138.70      4.08 o 
   2  -3  13        0.19        1.06      1.32 o 
   3  -3  13       23.29       19.50      2.06 o 
   4  -3  13       25.85       26.39      3.14 o 
   5  -3  13       20.69       20.77      1.97 o 
  -8  -2  13        1.61        2.15      1.11 o 
  -7  -2  13        0.06        1.53      1.40 o 
  -6  -2  13       17.70       14.67      1.62 o 
  -5  -2  13       95.84      102.56      3.00 o 
  -4  -2  13        1.82        1.89      1.26 o 
  -3  -2  13        0.58        2.44      1.40 o 
  -2  -2  13      203.68      189.33      4.37 o 
  -1  -2  13      331.51      341.07      6.34 o 
   0  -2  13      109.40      101.80      3.13 o 
   1  -2  13       84.57       84.10      3.73 o 
   2  -2  13      538.05      526.45      9.73 o 
   3  -2  13       81.36       81.69      3.71 o 
   4  -2  13       51.62       48.07      3.43 o 
   5  -2  13        1.12       -0.38      1.17 o 
  -8  -1  13        1.43       -0.45      1.44 o 
  -7  -1  13        1.66        1.45      1.17 o 
  -6  -1  13        0.33       -1.06      1.06 o 
  -5  -1  13       36.03       30.23      1.77 o 
  -4  -1  13        2.58        3.76      1.31 o 
  -3  -1  13        0.13        0.16      1.12 o 
  -2  -1  13       24.88       21.62      1.70 o 
  -1  -1  13        1.13        2.36      1.20 o 
   0  -1  13       46.28       42.31      2.13 o 
   1  -1  13        9.51       11.20      1.60 o 
   2  -1  13        2.53        3.05      1.61 o 
   3  -1  13        4.10        5.49      1.66 o 
   4  -1  13        0.02        0.41      1.30 o 
   5  -1  13        6.63        7.48      1.46 o 
  -8   0  13        0.68       -0.59      1.39 o 
  -7   0  13        4.00        2.00      1.12 o 
  -6   0  13        0.00        1.75      1.18 o 
  -5   0  13        1.00       -0.20      1.17 o 
  -4   0  13        0.00       -0.32      1.07 o 
  -3   0  13      190.52      185.56      4.84 o 
  -2   0  13       44.25       54.07      2.62 o 
  -1   0  13        2.05        0.21      1.02 o 
   0   0  13       76.36       70.66      2.64 o 
   1   0  13        2.13        1.73      1.18 o 
   2   0  13      360.04      359.53      7.45 o 
   3   0  13        0.55        0.64      1.42 o 
   4   0  13       20.81       21.19      2.06 o 
   5   0  13       11.46       11.63      1.72 o 
  -8   1  13        2.35        0.46      1.47 o 
  -7   1  13       11.05       14.06      2.18 o 
  -6   1  13       40.16       46.13      2.26 o 
  -5   1  13        3.49        2.68      1.35 o 
  -4   1  13        4.92        7.71      1.51 o 
  -3   1  13       51.44       50.58      2.88 o 
  -2   1  13        0.27       -1.05      1.05 o 
  -1   1  13        6.61        5.67      1.54 o 
   0   1  13      209.96      198.69      4.57 o 
   1   1  13      103.68      111.54      3.73 o 
   2   1  13       14.13        8.76      1.64 o 
   3   1  13       24.85       19.83      1.85 o 
   4   1  13       96.88       90.77      3.78 o 
   5   1  13       10.82       10.16      1.74 o 
  -7   2  13        2.26        3.03      1.15 o 
  -6   2  13        0.47        1.70      1.20 o 
  -5   2  13       10.73        9.99      1.64 o 
  -4   2  13       19.69       14.70      1.73 o 
  -3   2  13       34.65       32.85      2.26 o 
  -2   2  13       39.48       34.54      2.28 o 
  -1   2  13        4.18        4.29      1.25 o 
   0   2  13       50.05       48.72      2.65 o 
   1   2  13       20.50       26.19      2.14 o 
   2   2  13        0.25       -0.07      1.13 o 
   3   2  13       52.91       44.32      2.59 o 
   4   2  13        3.65        7.51      1.77 o 
  -7   3  13        0.04        1.59      1.14 o 
  -6   3  13        5.74        6.99      1.52 o 
  -5   3  13        0.10        1.41      1.29 o 
  -4   3  13        1.17        0.04      1.43 o 
  -3   3  13        1.11       -0.39      1.19 o 
  -2   3  13       49.46       54.90      2.77 o 
  -1   3  13        4.39        1.62      1.18 o 
   0   3  13       99.07       89.29      3.54 o 
   1   3  13        5.15        2.97      1.33 o 
   2   3  13        0.00        0.16      1.15 o 
   3   3  13        1.53       -0.78      1.28 o 
   4   3  13       85.79       83.08      3.91 o 
  -7   4  13       20.32       23.95      1.83 o 
  -6   4  13        0.07        1.01      1.26 o 
  -5   4  13        0.24        0.36      1.26 o 
  -4   4  13        0.85        1.02      1.25 o 
  -3   4  13       55.72       63.22      2.99 o 
  -2   4  13        0.58        1.99      1.39 o 
  -1   4  13        0.23        0.17      1.29 o 
   0   4  13       11.56       11.70      1.74 o 
   1   4  13       14.97       14.90      1.70 o 
   2   4  13        0.01       -1.10      1.10 o 
   3   4  13       21.89       21.55      2.46 o 
   4   4  13        1.82        0.09      1.32 o 
  -6   5  13        1.37        4.10      1.43 o 
  -5   5  13        0.00       -0.73      1.20 o 
  -4   5  13        0.49       -0.93      1.44 o 
  -3   5  13        7.78       12.58      1.76 o 
  -2   5  13       29.58       35.12      2.49 o 
  -1   5  13       10.78       11.08      1.74 o 
   0   5  13       18.29       17.72      2.00 o 
   1   5  13        0.00       -0.81      1.29 o 
   2   5  13        0.03       -1.12      1.12 o 
   3   5  13        1.78        1.70      1.32 o 
  -6   6  13       10.82        9.27      1.79 o 
  -5   6  13       10.78       10.82      1.79 o 
  -4   6  13        1.18        1.05      1.36 o 
  -3   6  13        0.15        0.32      1.21 o 
  -2   6  13       11.12       11.97      1.79 o 
  -1   6  13        8.22        7.15      1.64 o 
   0   6  13        2.61        3.46      1.47 o 
   1   6  13        1.88        2.54      1.55 o 
   2   6  13        0.58       -0.88      1.27 o 
  -5   7  13        4.59        5.74      3.52 o 
  -4   7  13        1.51        0.10      1.33 o 
  -3   7  13        0.68        0.79      1.48 o 
  -2   7  13       18.83       19.49      3.33 o 
  -1   7  13        0.12        1.66      1.46 o 
   0   7  13        5.03        3.91      1.64 o 
   1   7  13        0.68        1.29      1.34 o 
  -2   8  13        5.17        6.19      1.73 o 
  -1   8  13        0.02        0.62      2.88 o 
  -3  -9  14        0.80        2.87      1.60 o 
  -2  -9  14        0.61        0.57      1.48 o 
  -1  -9  14        0.00        0.71      1.38 o 
   0  -9  14        0.14        0.32      1.40 o 
   1  -9  14        7.82        4.90      2.41 o 
  -4  -8  14        2.19        3.41      1.46 o 
  -3  -8  14        2.00        5.11      1.70 o 
  -2  -8  14       18.06       21.47      2.21 o 
  -1  -8  14        4.42        6.51      1.69 o 
   0  -8  14        0.34        1.59      1.82 o 
   1  -8  14       18.76       18.22      2.37 o 
   2  -8  14        2.11       -0.05      1.73 o 
  -5  -7  14        0.30       -0.86      1.33 o 
  -4  -7  14        1.59       -0.51      1.40 o 
  -3  -7  14        4.00        1.02      1.36 o 
  -2  -7  14        0.05       -0.46      1.32 o 
  -1  -7  14        0.03       -1.00      1.74 o 
   0  -7  14       10.59        7.87      1.68 o 
   1  -7  14        0.09       -0.24      1.31 o 
   2  -7  14        4.70        3.37      1.64 o 
   3  -7  14        5.67        0.28      1.85 o 
  -6  -6  14        5.17        9.49      1.70 o 
  -5  -6  14        2.97        2.08      1.35 o 
  -4  -6  14       10.48       14.65      1.83 o 
  -3  -6  14        1.81        0.92      1.30 o 
  -2  -6  14       81.80      101.75      4.51 o 
  -1  -6  14        3.32        2.20      1.76 o 
   0  -6  14        9.17       12.38      1.80 o 
   1  -6  14        2.38        2.84      1.51 o 
   2  -6  14        1.40        3.68      1.55 o 
   3  -6  14        0.00        0.34      1.56 o 
   4  -6  14        4.80        4.98      2.42 o 
  -6  -5  14        1.20        1.16      1.31 o 
  -5  -5  14        0.00       -0.04      1.26 o 
  -4  -5  14        6.59        4.75      1.42 o 
  -3  -5  14        1.30       -0.80      1.14 o 
  -2  -5  14       79.28       81.60      5.52 o 
  -1  -5  14       21.39       14.76      1.81 o 
   0  -5  14        7.32        5.88      1.90 o 
   1  -5  14       36.57       34.77      2.69 o 
   2  -5  14       33.39       33.96      2.61 o 
   3  -5  14        4.24        4.15      1.87 o 
   4  -5  14        2.45        3.04      2.03 o 
  -7  -4  14        0.00        1.50      1.38 o 
  -6  -4  14       10.69       14.87      1.79 o 
  -5  -4  14        3.60        6.52      1.48 o 
  -4  -4  14        4.96        4.26      1.45 o 
  -3  -4  14        0.82        1.07      1.36 o 
  -2  -4  14       82.80       90.10      3.55 o 
  -1  -4  14        3.98        9.77      1.60 o 
   0  -4  14        4.95        4.67      1.44 o 
   1  -4  14        9.37       14.80      2.00 o 
   2  -4  14       22.54       25.56      3.13 o 
   3  -4  14       39.01       41.30      3.32 o 
   4  -4  14        4.65        8.86      2.17 o 
  -7  -3  14        5.40        3.27      1.36 o 
  -6  -3  14       25.25       22.78      2.29 o 
  -5  -3  14      119.53      123.15      4.28 o 
  -4  -3  14      157.12      173.72      5.00 o 
  -3  -3  14        3.45        2.98      1.38 o 
  -2  -3  14       31.77       36.17      2.94 o 
  -1  -3  14      177.33      175.35      4.39 o 
   0  -3  14      269.78      267.69      6.17 o 
   1  -3  14       23.64       28.35      2.65 o 
   2  -3  14       28.36       29.09      2.17 o 
   3  -3  14        0.39       -0.83      1.71 o 
   4  -3  14       14.91       13.38      2.39 o 
  -7  -2  14        2.14        1.19      1.22 o 
  -6  -2  14       29.66       29.78      2.08 o 
  -5  -2  14       82.88       77.48      3.39 o 
  -4  -2  14       20.11       21.50      2.08 o 
  -3  -2  14       39.73       38.56      3.46 o 
  -2  -2  14       21.02       22.11      2.05 o 
  -1  -2  14      133.28      143.47      3.94 o 
   0  -2  14       13.54       16.74      1.94 o 
   1  -2  14        5.47        4.48      1.44 o 
   2  -2  14       52.67       57.56      2.82 o 
   3  -2  14        0.59        0.03      1.42 o 
   4  -2  14       15.11       16.64      2.53 o 
  -7  -1  14        2.90        5.12      1.42 o 
  -6  -1  14        0.47        0.47      1.18 o 
  -5  -1  14       14.66        6.15      3.10 o 
  -4  -1  14       45.44       47.00      2.82 o 
  -3  -1  14       31.40       33.24      2.30 o 
  -2  -1  14       25.86       25.78      2.11 o 
  -1  -1  14       76.63       81.53      3.04 o 
   0  -1  14       78.37       88.42      3.41 o 
   1  -1  14       38.68       45.16      2.52 o 
   2  -1  14       54.02       59.42      2.85 o 
   3  -1  14       22.00       21.53      2.24 o 
   4  -1  14        0.91       -0.19      1.25 o 
  -7   0  14        1.16       -1.15      1.15 o 
  -6   0  14        0.74        3.97      1.27 o 
  -5   0  14        1.50       -1.22      1.38 o 
  -4   0  14        2.57       -0.37      1.27 o 
  -3   0  14      115.16      123.17      4.06 o 
  -2   0  14        6.12        7.09      1.62 o 
  -1   0  14      161.12      170.43      4.25 o 
   0   0  14      154.61      152.00      4.53 o 
   1   0  14      149.40      145.94      4.40 o 
   2   0  14       48.57       54.80      3.56 o 
   3   0  14        1.32        2.50      1.36 o 
   4   0  14       13.17       14.01      1.90 o 
  -7   1  14        1.92        1.56      1.23 o 
  -6   1  14        5.86        4.49      1.37 o 
  -5   1  14       19.61       20.47      2.32 o 
  -4   1  14        6.29        4.31      1.40 o 
  -3   1  14       11.05       10.18      1.66 o 
  -2   1  14        0.11        0.82      1.30 o 
  -1   1  14       35.26       29.85      2.02 o 
   0   1  14       50.30       60.48      2.93 o 
   1   1  14       20.77       21.90      2.09 o 
   2   1  14       11.93       14.36      1.91 o 
   3   1  14       16.18       14.37      1.78 o 
   4   1  14        4.21        5.62      1.68 o 
  -7   2  14        1.92        2.59      1.24 o 
  -6   2  14        5.02        3.42      1.35 o 
  -5   2  14        4.74        6.00      1.58 o 
  -4   2  14        3.19        3.18      1.36 o 
  -3   2  14       31.85       30.88      2.71 o 
  -2   2  14       20.50       24.62      2.63 o 
  -1   2  14       80.99       91.76      3.59 o 
   0   2  14       63.00       67.25      3.11 o 
   1   2  14       58.42       47.23      2.79 o 
   2   2  14        7.21        4.25      1.32 o 
   3   2  14        0.27        0.18      1.31 o 
   4   2  14       11.97       11.00      1.92 o 
  -7   3  14       16.57       19.49      2.42 o 
  -6   3  14        0.73       -0.55      1.81 o 
  -5   3  14       19.46       19.35      2.09 o 
  -4   3  14        8.72        9.96      3.13 o 
  -3   3  14        1.19        2.11      1.33 o 
  -2   3  14        1.17        1.24      1.28 o 
  -1   3  14       25.80       18.68      2.33 o 
   0   3  14       44.66       36.03      3.87 o 
   1   3  14       19.61       18.44      1.82 o 
   2   3  14       13.04       15.26      1.74 o 
   3   3  14       28.70       25.53      2.77 o 
  -6   4  14        2.03        2.57      1.41 o 
  -5   4  14        4.62        3.65      1.44 o 
  -4   4  14        0.76       -0.25      1.51 o 
  -3   4  14        0.54       -0.20      1.34 o 
  -2   4  14        1.59        0.50      1.27 o 
  -1   4  14       18.82       25.52      2.81 o 
   0   4  14        0.04       -0.67      1.44 o 
   1   4  14       11.35       10.80      1.84 o 
   2   4  14        0.40        0.06      1.45 o 
   3   4  14        0.33        0.04      1.39 o 
  -6   5  14        1.81       -1.23      1.38 o 
  -5   5  14        3.72        4.32      2.24 o 
  -4   5  14        0.02       -1.15      1.50 o 
  -3   5  14        3.27        4.26      1.56 o 
  -2   5  14        6.66        7.59      1.95 o 
  -1   5  14        5.59        5.09      1.64 o 
   0   5  14        0.02        0.52      1.45 o 
   1   5  14        1.96        2.49      1.49 o 
   2   5  14        0.90        0.44      1.72 o 
  -5   6  14        0.67        0.09      1.44 o 
  -4   6  14        8.74       11.46      1.93 o 
  -3   6  14        8.03        9.97      1.68 o 
  -2   6  14        5.39        6.47      1.79 o 
  -1   6  14        2.23        3.50      1.51 o 
   0   6  14        3.85        5.44      1.65 o 
   1   6  14        3.16        3.95      1.71 o 
  -3   7  14       21.42       26.14      2.84 o 
  -2   7  14        0.86        2.18      1.58 o 
  -1   7  14        2.12       -0.87      1.44 o 
  -3  -8  15        7.97       13.18      2.04 o 
  -2  -8  15        8.21       15.87      2.06 o 
  -1  -8  15        2.69        0.61      1.58 o 
   0  -8  15        5.59        8.11      2.08 o 
   1  -8  15        0.63        5.90      2.64 o 
  -4  -7  15       16.96       19.67      2.28 o 
  -3  -7  15       13.04       12.93      2.17 o 
  -2  -7  15        1.96       -0.70      1.40 o 
  -1  -7  15        4.22        0.49      1.60 o 
   0  -7  15        0.19       -0.06      1.56 o 
   1  -7  15        0.35        1.90      1.87 o 
   2  -7  15        0.05        0.81      3.14 o 
  -5  -6  15        9.05        3.48      1.51 o 
  -4  -6  15       34.99       38.11      2.66 o 
  -3  -6  15       31.39       29.80      2.43 o 
  -2  -6  15        9.14        9.51      2.03 o 
  -1  -6  15        0.85       -0.20      1.50 o 
   0  -6  15       54.67       57.00      2.99 o 
   1  -6  15        4.36        3.09      1.46 o 
   2  -6  15        1.21        1.48      1.59 o 
   3  -6  15        8.09       10.56      2.47 o 
  -6  -5  15        1.25        0.14      1.33 o 
  -5  -5  15        8.48       10.45      1.83 o 
  -4  -5  15        1.99        0.57      1.38 o 
  -3  -5  15        1.64       -0.20      1.47 o 
  -2  -5  15        0.07       -0.27      1.87 o 
  -1  -5  15       17.37       14.00      2.24 o 
   0  -5  15       46.61       51.00      2.83 o 
   1  -5  15        0.07        0.99      1.44 o 
   2  -5  15        5.97        3.66      1.79 o 
   3  -5  15        7.08        5.83      2.01 o 
  -6  -4  15        0.16        0.83      1.39 o 
  -5  -4  15        0.28        2.12      1.64 o 
  -4  -4  15       36.63       34.37      2.29 o 
  -3  -4  15        9.30       12.07      1.86 o 
  -2  -4  15        0.29       -0.91      1.50 o 
  -1  -4  15       16.58        9.90      2.95 o 
   0  -4  15       30.82       29.41      2.28 o 
   1  -4  15        0.04        0.16      1.35 o 
   2  -4  15       25.72       25.27      3.88 o 
   3  -4  15       19.32       24.32      2.90 o 
  -6  -3  15        7.83        8.66      1.61 o 
  -5  -3  15       17.77       15.47      2.09 o 
  -4  -3  15       87.03       89.20      5.00 o 
  -3  -3  15       82.62       92.54      3.72 o 
  -2  -3  15       27.65       22.05      2.13 o 
  -1  -3  15      137.06      135.68      5.02 o 
   0  -3  15        9.98       10.36      1.76 o 
   1  -3  15      106.40      107.27      3.90 o 
   2  -3  15        4.72       10.07      1.99 o 
   3  -3  15        0.82        5.26      1.97 o 
   4  -3  15        0.32       -0.56      2.62 o 
  -7  -2  15        5.31        3.94      1.45 o 
  -6  -2  15        2.27        0.94      1.30 o 
  -5  -2  15        0.08       -0.01      1.41 o 
  -4  -2  15        8.95        7.67      1.81 o 
  -3  -2  15        1.24       -1.33      1.33 o 
  -2  -2  15       29.35       31.87      2.40 o 
  -1  -2  15       51.82       57.82      2.91 o 
   0  -2  15       48.51       54.30      3.03 o 
   1  -2  15      109.48      114.21      4.02 o 
   2  -2  15      117.51      127.70      4.82 o 
   3  -2  15        7.19        9.48      2.96 o 
   4  -2  15        0.17        0.48      1.42 o 
  -7  -1  15        0.74        1.64      1.31 o 
  -6  -1  15       41.55       41.83      2.42 o 
  -5  -1  15       19.82       15.77      2.30 o 
  -4  -1  15        0.17       -1.25      1.25 o 
  -3  -1  15       37.42       43.77      2.64 o 
  -2  -1  15        0.03       -0.91      1.32 o 
  -1  -1  15       63.94       61.42      3.48 o 
   0  -1  15       34.96       38.63      3.19 o 
   1  -1  15       32.40       34.90      2.48 o 
   2  -1  15       22.04       28.48      4.79 o 
   3  -1  15        0.84        0.86      1.80 o 
   4  -1  15        5.02        5.15      1.66 o 
  -7   0  15       13.64       12.34      1.72 o 
  -6   0  15       15.86       17.91      1.91 o 
  -5   0  15        1.56       -1.35      1.47 o 
  -4   0  15       24.50       24.72      2.26 o 
  -3   0  15        2.28        3.26      1.45 o 
  -2   0  15        4.66        2.85      2.46 o 
  -1   0  15       20.38       27.19      2.61 o 
   0   0  15       93.42      112.95      4.02 o 
   1   0  15      167.29      178.95      5.11 o 
   2   0  15        1.99        0.53      1.59 o 
   3   0  15        0.35        1.25      2.50 o 
   4   0  15        0.46       -1.70      1.92 o 
  -7   1  15        2.97        2.84      1.67 o 
  -6   1  15        0.87       -0.94      1.23 o 
  -5   1  15        1.24        2.16      1.63 o 
  -4   1  15        2.22        1.81      1.38 o 
  -3   1  15        0.52       -0.26      1.63 o 
  -2   1  15        1.10       -0.59      1.45 o 
  -1   1  15        9.95        5.21      1.77 o 
   0   1  15       17.66       15.58      1.97 o 
   1   1  15       54.32       48.13      2.86 o 
   2   1  15        2.23        3.44      1.69 o 
   3   1  15        1.65        1.72      1.59 o 
  -6   2  15        1.69        1.22      1.42 o 
  -5   2  15        0.06        1.47      1.60 o 
  -4   2  15       17.68       16.96      2.25 o 
  -3   2  15        0.18        0.15      1.27 o 
  -2   2  15        0.17       -1.06      1.22 o 
  -1   2  15        0.12       -0.06      1.42 o 
   0   2  15      102.02       95.44      6.12 o 
   1   2  15        9.50        6.16      1.99 o 
   2   2  15       12.56        8.50      1.85 o 
   3   2  15        0.29       -0.15      2.25 o 
  -6   3  15        6.39        7.19      1.76 o 
  -5   3  15        2.28        3.24      1.47 o 
  -4   3  15        1.40        2.16      1.95 o 
  -3   3  15        3.56        4.58      1.55 o 
  -2   3  15       12.77       15.83      2.63 o 
  -1   3  15        6.63        5.70      1.84 o 
   0   3  15       22.40       27.06      2.73 o 
   1   3  15        1.67        3.43      1.54 o 
   2   3  15        0.33        0.06      1.40 o 
  -5   4  15        1.09        0.29      1.37 o 
  -4   4  15       13.48       13.34      2.29 o 
  -3   4  15        1.41       -0.44      1.41 o 
  -2   4  15        6.35        5.12      1.84 o 
  -1   4  15        0.03       -0.68      1.58 o 
   0   4  15        9.07        3.46      1.56 o 
   1   4  15        0.01       -0.39      1.33 o 
   2   4  15        0.03        0.23      1.72 o 
  -5   5  15        5.02        3.47      1.65 o 
  -4   5  15        0.08        2.45      1.89 o 
  -3   5  15        7.07        6.98      2.08 o 
  -2   5  15        0.17       -1.43      1.43 o 
  -1   5  15        5.02        3.36      1.66 o 
   0   5  15        3.11        3.26      1.86 o 
   1   5  15        0.08        0.71      1.48 o 
  -3   6  15        4.47        5.99      2.11 o 
  -2   6  15        1.89        2.29      1.60 o 
  -1   6  15        4.15        3.08      1.66 o 
  -3  -7  16        2.08        4.54      1.72 o 
  -2  -7  16        0.22       -0.95      1.77 o 
  -1  -7  16        1.21       -1.49      1.49 o 
   0  -7  16       15.53       19.64      2.64 o 
   1  -7  16        0.04       -1.90      3.01 o 
  -4  -6  16        2.30        0.94      1.57 o 
  -3  -6  16        3.30       -0.64      1.58 o 
  -2  -6  16        1.36        1.68      1.71 o 
  -1  -6  16        0.19       -0.87      1.47 o 
   0  -6  16        0.55       -0.80      1.55 o 
   1  -6  16        0.31        3.15      1.74 o 
   2  -6  16        2.17        3.40      2.11 o 
  -5  -5  16        2.22        2.61      1.68 o 
  -4  -5  16       24.23       29.14      2.51 o 
  -3  -5  16        0.96       -0.71      1.55 o 
  -2  -5  16       20.32       24.80      2.71 o 
  -1  -5  16       11.73       12.57      2.18 o 
   0  -5  16       11.34       16.34      2.59 o 
   1  -5  16        0.19       -0.37      1.43 o 
   2  -5  16        0.36        1.73      1.59 o 
  -5  -4  16       20.23       21.15      2.40 o 
  -4  -4  16        1.26       -0.11      1.32 o 
  -3  -4  16        0.05        1.52      1.61 o 
  -2  -4  16       18.79       26.31      4.23 o 
  -1  -4  16        3.37        7.25      2.44 o 
   0  -4  16        0.39        0.63      1.54 o 
   1  -4  16       35.30       28.42      2.40 o 
   2  -4  16        0.01       -1.33      1.74 o 
   3  -4  16       32.42       34.16      3.49 o 
  -6  -3  16        0.28       -1.01      1.30 o 
  -5  -3  16       11.88       13.87      2.31 o 
  -4  -3  16       10.64       12.10      2.02 o 
  -3  -3  16        3.93        6.60      1.88 o 
  -2  -3  16        1.79        2.29      1.63 o 
  -1  -3  16        7.63       11.28      2.16 o 
   0  -3  16        9.38        5.95      1.86 o 
   1  -3  16       17.27       19.51      2.13 o 
   2  -3  16       23.20       24.95      4.14 o 
   3  -3  16        0.75        2.60      2.05 o 
  -6  -2  16        0.02       -1.19      1.19 o 
  -5  -2  16        7.65        2.62      1.66 o 
  -4  -2  16       19.11       17.97      2.16 o 
  -3  -2  16        3.01        1.89      1.48 o 
  -2  -2  16        6.79        9.56      1.91 o 
  -1  -2  16        0.47        2.01      1.89 o 
   0  -2  16        4.62        6.85      2.54 o 
   1  -2  16        2.21        1.79      1.51 o 
   2  -2  16       36.25       37.65      2.96 o 
   3  -2  16        4.13        4.51      2.18 o 
  -6  -1  16        5.49        5.01      1.68 o 
  -5  -1  16        0.79       -1.52      1.52 o 
  -4  -1  16       11.88        6.87      1.76 o 
  -3  -1  16        0.48        2.22      1.46 o 
  -2  -1  16        0.11        3.23      1.54 o 
  -1  -1  16        6.64       10.64      2.30 o 
   0  -1  16        0.55        2.46      2.31 o 
   1  -1  16       45.54       39.93      2.81 o 
   2  -1  16        0.04       -0.95      1.64 o 
   3  -1  16       18.37       17.75      2.83 o 
  -6   0  16        0.20       -1.30      1.30 o 
  -5   0  16        1.72        0.99      1.63 o 
  -4   0  16        0.48       -0.89      1.28 o 
  -3   0  16       13.89       11.44      1.86 o 
  -2   0  16        0.38        1.26      1.58 o 
  -1   0  16        0.13       -1.12      1.47 o 
   0   0  16       18.92       22.37      2.56 o 
   1   0  16       12.45       14.88      1.99 o 
   2   0  16        0.58       -0.96      1.57 o 
   3   0  16       11.40       14.89      2.25 o 
  -6   1  16        0.98       -0.81      1.26 o 
  -5   1  16        0.37        1.82      1.68 o 
  -4   1  16       11.15       11.00      1.84 o 
  -3   1  16        1.69        0.62      1.36 o 
  -2   1  16        0.01        1.12      1.58 o 
  -1   1  16        0.19        0.99      1.50 o 
   0   1  16        8.01        8.31      2.00 o 
   1   1  16        6.34        4.56      1.87 o 
   2   1  16        2.79       -0.37      2.04 o 
  -6   2  16        1.68        0.66      1.54 o 
  -5   2  16        0.98       -0.97      1.56 o 
  -4   2  16       20.85       30.05      2.98 o 
  -3   2  16        0.58       -1.53      1.53 o 
  -2   2  16        1.45        1.78      1.58 o 
  -1   2  16        1.27        2.43      1.68 o 
   0   2  16       10.67       11.94      2.39 o 
   1   2  16        1.30        0.72      2.41 o 
   2   2  16        7.25        7.34      1.97 o 
  -5   3  16        0.24       -1.52      1.57 o 
  -4   3  16        2.86        2.71      1.82 o 
  -3   3  16        6.86        7.62      1.89 o 
  -2   3  16        0.22       -1.23      1.61 o 
  -1   3  16        1.32        0.82      1.73 o 
   0   3  16        9.92        5.45      4.00 o 
   1   3  16        3.16        1.48      1.57 o 
  -4   4  16        2.74        1.08      1.80 o 
  -3   4  16        1.76        0.83      2.59 o 
  -2   4  16        0.00       -0.77      1.71 o 
  -1   4  16       13.77       15.37      2.41 o 
   0   4  16        2.32        1.84      1.63 o 
   1   4  16        0.18        3.26      2.34 o 
  -3   5  16        0.19       -0.47      3.36 o 
  -2   5  16        0.93        0.49      1.55 o 
  -1   5  16        1.58        0.82      1.57 o 
  -3  -6  17        2.07        0.91      1.62 o 
  -2  -6  17       12.64        7.63      2.14 o 
  -1  -6  17        0.44       -1.44      1.44 o 
   0  -6  17       13.91       15.07      2.57 o 
  -4  -5  17        0.73        2.70      1.65 o 
  -3  -5  17        8.98        7.08      2.05 o 
  -2  -5  17        1.56        3.61      1.88 o 
  -1  -5  17       10.65        8.81      3.35 o 
   0  -5  17        0.09       -0.64      2.10 o 
   1  -5  17        0.23       -0.30      2.92 o 
  -5  -4  17        1.50        3.93      3.58 o 
  -4  -4  17        0.18        2.65      1.62 o 
  -3  -4  17        0.06       -1.86      1.86 o 
  -2  -4  17        3.03        5.58      1.98 o 
  -1  -4  17        1.64        3.36      2.33 o 
   0  -4  17        0.28        0.29      1.70 o 
   1  -4  17        4.49       11.46      4.13 o 
  -5  -3  17       13.08       19.61      2.43 o 
  -4  -3  17        2.64        2.00      1.77 o 
  -3  -3  17        8.27        7.22      2.43 o 
  -2  -3  17        0.98        0.64      1.60 o 
  -1  -3  17        2.43        0.79      1.59 o 
   0  -3  17       18.79       19.95      3.67 o 
   1  -3  17        0.86       -0.31      1.99 o 
   2  -3  17       10.30        6.92      2.64 o 
  -5  -2  17        3.59        3.44      1.71 o 
  -4  -2  17        4.02        1.77      1.59 o 
  -3  -2  17       16.93       14.83      2.45 o 
  -2  -2  17        1.40        4.37      2.93 o 
  -1  -2  17        0.92       -1.27      1.72 o 
   0  -2  17       30.46       28.94      2.81 o 
   1  -2  17        8.68       11.69      2.47 o 
   2  -2  17        8.65        5.01      2.00 o 
  -5  -1  17        2.32        1.00      2.60 o 
  -4  -1  17        0.39        0.91      1.48 o 
  -3  -1  17        4.34        6.81      1.87 o 
  -2  -1  17        1.46        0.31      1.49 o 
  -1  -1  17       13.39       12.32      2.25 o 
   0  -1  17        0.43        0.66      1.63 o 
   1  -1  17        1.15        2.84      1.80 o 
   2  -1  17       21.35       24.10      2.75 o 
  -5   0  17        2.10        4.56      1.93 o 
  -4   0  17        6.66        4.26      2.00 o 
  -3   0  17       20.39       26.38      2.75 o 
  -2   0  17        0.24       -0.69      1.44 o 
  -1   0  17       24.47       22.36      2.65 o 
   0   0  17       10.37       12.45      2.25 o 
   1   0  17        0.49       -0.05      1.68 o 
   2   0  17        0.24        2.76      2.30 o 
  -5   1  17        4.28        1.21      1.83 o 
  -4   1  17        0.02        1.83      1.82 o 
  -3   1  17        3.59        7.31      1.93 o 
  -2   1  17        1.84        4.36      1.77 o 
  -1   1  17        1.07       -1.44      1.44 o 
   0   1  17       17.19       20.15      2.69 o 
   1   1  17        3.45        2.24      1.90 o 
  -4   2  17        5.87        7.22      2.20 o 
  -3   2  17        0.95        0.53      1.67 o 
  -2   2  17        1.41        1.44      1.74 o 
  -1   2  17       11.09       15.97      2.49 o 
   0   2  17        0.96        2.34      1.81 o 
   1   2  17        2.35        3.80      1.99 o 
  -4   3  17        2.11        2.01      2.15 o 
  -3   3  17        3.44        8.81      2.15 o 
  -2   3  17        0.24       -0.66      1.97 o 
  -1   3  17        0.02       -1.64      1.64 o 
   0   3  17        0.09        0.54      1.86 o 
  -3  -4  18        0.56        0.42      1.96 o 
  -2  -4  18        3.01        4.49      3.74 o 
  -1  -4  18        6.59        6.88      2.09 o 
   0  -4  18        0.05       -1.71      1.71 o 
  -4  -3  18        3.09        6.70      2.63 o 
  -3  -3  18        8.85        9.06      2.22 o 
  -2  -3  18       20.97       27.32      2.90 o 
  -1  -3  18        0.45       -1.03      1.92 o 
   0  -3  18        0.41        0.99      1.81 o 
  -4  -2  18        5.07        9.48      2.68 o 
  -3  -2  18        0.45        4.49      1.89 o 
  -2  -2  18        0.25        1.35      1.76 o 
  -1  -2  18        3.25        2.63      1.82 o 
   0  -2  18        0.00       -0.20      1.61 o 
  -4  -1  18        0.04       -0.83      2.10 o 
  -3  -1  18        0.04        0.08      2.06 o 
  -2  -1  18       20.30       18.13      3.59 o 
  -1  -1  18        2.19        3.64      1.88 o 
   0  -1  18        1.60        5.95      2.01 o 
  -4   0  18        2.99        2.85      2.36 o 
  -3   0  18        2.16        2.02      1.70 o 
  -2   0  18        3.91        3.61      1.96 o 
  -1   0  18        1.49        2.92      1.82 o 
   0   0  18        8.91       11.09      2.31 o 
  -3   1  18        1.19       -0.08      1.68 o 
  -2   1  18       16.26       11.58      2.35 o 
  -1   1  18        0.01        1.08      2.75 o 
  -2   2  18        4.70        7.06      2.70 o 
                                                 
